# Supplementary material for: Reconstructing the infrared spectrum of a peptide from representative conformers of the full canonical ensemble
Source: Commun Chem. 2023 Mar 3;6:46. doi: 10.1038/s42004-023-00835-3 (PMC9984374; doi:10.1038/s42004-023-00835-3)
Supplement: Supplementary file 3 — Supplementary Data [file 42004_2023_835_MOESM3_ESM.txt]

# Supplementary Data


# Atomic coordinates of representative conformation of cluster 1

COMPND    Coordinates from ORCA-job IR_spectra 
AUTHOR    GENERATED BY OPEN BABEL 2.3.2
ATOM      1  N   TYR A   1       7.684   1.519   1.562  1.00  0.00           N  
ATOM      2  CA  TYR A   1       6.764   0.378   1.884  1.00  0.00           C  
ATOM      3  C   TYR A   1       7.662  -0.602   2.660  1.00  0.00           C  
ATOM      4  O   TYR A   1       8.881  -0.609   2.428  1.00  0.00           O  
ATOM      5  CB  TYR A   1       6.174  -0.265   0.612  1.00  0.00           C  
ATOM      6  HB1 TYR A   1       5.608   0.509   0.068  1.00  0.00           H  
ATOM      7  HB2 TYR A   1       6.998  -0.599  -0.038  1.00  0.00           H  
ATOM      8  CG  TYR A   1       5.281  -1.429   0.964  1.00  0.00           C  
ATOM      9  CD2 TYR A   1       4.019  -1.213   1.533  1.00  0.00           C  
ATOM     10  HD2 TYR A   1       3.635  -0.196   1.646  1.00  0.00           H  
ATOM     11  CE2 TYR A   1       3.227  -2.281   1.954  1.00  0.00           C  
ATOM     12  HE2 TYR A   1       2.241  -2.095   2.385  1.00  0.00           H  
ATOM     13  CZ  TYR A   1       3.692  -3.596   1.802  1.00  0.00           C  
ATOM     14  CE1 TYR A   1       4.949  -3.827   1.224  1.00  0.00           C  
ATOM     15  HE1 TYR A   1       5.289  -4.854   1.091  1.00  0.00           H  
ATOM     16  CD1 TYR A   1       5.729  -2.750   0.815  1.00  0.00           C  
ATOM     17  HD1 TYR A   1       6.706  -2.941   0.366  1.00  0.00           H  
ATOM     18  OH  TYR A   1       2.975  -4.687   2.190  1.00  0.00           O  
ATOM     19  HH  TYR A   1       2.107  -4.408   2.533  1.00  0.00           H  
ATOM     20  HA  TYR A   1       5.963   0.776   2.522  1.00  0.00           H  
ATOM     21  H1  TYR A   1       8.632   1.092   1.479  1.00  0.00           H  
ATOM     22  H2  TYR A   1       7.419   2.008   0.700  1.00  0.00           H  
ATOM     23  H3  TYR A   1       7.659   2.191   2.400  1.00  0.00           H  
ATOM     24  N   GLY A   2       7.038  -1.404   3.532  1.00  0.00           N  
ATOM     25  CA  GLY A   2       7.728  -2.362   4.366  1.00  0.00           C  
ATOM     26  C   GLY A   2       7.271  -2.168   5.815  1.00  0.00           C  
ATOM     27  O   GLY A   2       6.279  -1.473   6.075  1.00  0.00           O  
ATOM     28  HA1 GLY A   2       7.499  -3.393   4.046  1.00  0.00           H  
ATOM     29  HA2 GLY A   2       8.810  -2.206   4.247  1.00  0.00           H  
ATOM     30  H   GLY A   2       6.045  -1.272   3.719  1.00  0.00           H  
ATOM     31  N   GLY A   3       7.994  -2.804   6.762  1.00  0.00           N  
ATOM     32  CA  GLY A   3       7.603  -2.827   8.172  1.00  0.00           C  
ATOM     33  C   GLY A   3       7.976  -1.570   8.991  1.00  0.00           C  
ATOM     34  O   GLY A   3       8.517  -1.678  10.083  1.00  0.00           O  
ATOM     35  HA1 GLY A   3       6.511  -2.966   8.226  1.00  0.00           H  
ATOM     36  HA2 GLY A   3       8.088  -3.678   8.660  1.00  0.00           H  
ATOM     37  H   GLY A   3       8.831  -3.312   6.490  1.00  0.00           H  
ATOM     38  N   PHE A   4       7.637  -0.397   8.368  1.00  0.00           N  
ATOM     39  CA  PHE A   4       7.703   0.944   8.949  1.00  0.00           C  
ATOM     40  C   PHE A   4       7.617   1.970   7.824  1.00  0.00           C  
ATOM     41  O   PHE A   4       7.098   3.089   8.007  1.00  0.00           O  
ATOM     42  CB  PHE A   4       8.996   1.254   9.765  1.00  0.00           C  
ATOM     43  CG  PHE A   4      10.249   1.328   8.930  1.00  0.00           C  
ATOM     44  CD2 PHE A   4      10.776   2.575   8.562  1.00  0.00           C  
ATOM     45  CE2 PHE A   4      11.917   2.666   7.764  1.00  0.00           C  
ATOM     46  CZ  PHE A   4      12.545   1.505   7.305  1.00  0.00           C  
ATOM     47  CE1 PHE A   4      12.034   0.256   7.669  1.00  0.00           C  
ATOM     48  CD1 PHE A   4      10.900   0.167   8.481  1.00  0.00           C  
ATOM     49  H   PHE A   4       6.973  -0.517   7.591  1.00  0.00           H  
ATOM     50  HA  PHE A   4       6.841   1.121   9.612  1.00  0.00           H  
ATOM     51  HB1 PHE A   4       9.082   0.490  10.545  1.00  0.00           H  
ATOM     52  HB2 PHE A   4       8.819   2.223  10.252  1.00  0.00           H  
ATOM     53  HD2 PHE A   4      10.293   3.486   8.925  1.00  0.00           H  
ATOM     54  HE2 PHE A   4      12.330   3.645   7.518  1.00  0.00           H  
ATOM     55  HZ  PHE A   4      13.445   1.572   6.692  1.00  0.00           H  
ATOM     56  HE1 PHE A   4      12.541  -0.654   7.344  1.00  0.00           H  
ATOM     57  HD1 PHE A   4      10.539  -0.808   8.810  1.00  0.00           H  
ATOM     58  N   LEU A   5       8.188   1.623   6.648  1.00  0.00           N  
ATOM     59  CA  LEU A   5       8.547   2.619   5.629  1.00  0.00           C  
ATOM     60  C   LEU A   5       7.267   3.067   4.891  1.00  0.00           C  
ATOM     61  O   LEU A   5       7.075   2.903   3.681  1.00  0.00           O  
ATOM     62  HA  LEU A   5       8.925   3.510   6.159  1.00  0.00           H  
ATOM     63  H   LEU A   5       8.693   0.738   6.629  1.00  0.00           H  
ATOM     64  CB  LEU A   5       9.640   2.049   4.732  1.00  0.00           C  
ATOM     65  HB1 LEU A   5      10.431   1.659   5.395  1.00  0.00           H  
ATOM     66  HB2 LEU A   5       9.242   1.184   4.177  1.00  0.00           H  
ATOM     67  CG  LEU A   5      10.286   3.041   3.747  1.00  0.00           C  
ATOM     68  HG  LEU A   5       9.497   3.446   3.089  1.00  0.00           H  
ATOM     69  CD1 LEU A   5      11.305   2.294   2.877  1.00  0.00           C  
ATOM     70 HD11 LEU A   5      11.727   2.953   2.105  1.00  0.00           H  
ATOM     71 HD12 LEU A   5      10.860   1.417   2.380  1.00  0.00           H  
ATOM     72 HD13 LEU A   5      12.140   1.923   3.489  1.00  0.00           H  
ATOM     73  CD2 LEU A   5      10.948   4.228   4.456  1.00  0.00           C  
ATOM     74 HD21 LEU A   5      10.232   4.827   5.038  1.00  0.00           H  
ATOM     75 HD22 LEU A   5      11.416   4.902   3.725  1.00  0.00           H  
ATOM     76 HD23 LEU A   5      11.732   3.879   5.144  1.00  0.00           H  
ATOM     77  O   LEU A   5       6.361   3.658   5.630  1.00  0.00           O  
ATOM     78  HXT LEU A   5       6.642   3.610   6.629  1.00  0.00           H  
CONECT    1   22   21    2   23                                       
CONECT    1                                                           
CONECT    2    5    1   20    3                                       
CONECT    2                                                           
CONECT    3    2    4   24                                            
CONECT    4    3                                                      
CONECT    5    7    6    8    2                                       
CONECT    5                                                           
CONECT    6    5                                                      
CONECT    7    5                                                      
CONECT    8    5   16    9                                            
CONECT    9    8   10   11                                            
CONECT   10    9                                                      
CONECT   11    9   13   12                                            
CONECT   12   11                                                      
CONECT   13   14   11   18                                            
CONECT   14   16   15   13                                            
CONECT   15   14                                                      
CONECT   16   17    8   14                                            
CONECT   17   16                                                      
CONECT   18   13   19                                                 
CONECT   19   18                                                      
CONECT   20    2                                                      
CONECT   21    1                                                      
CONECT   22    1                                                      
CONECT   23    1                                                      
CONECT   24    3   30   25                                            
CONECT   25   24   28   29   26                                       
CONECT   25                                                           
CONECT   26   25   27   31                                            
CONECT   27   26                                                      
CONECT   28   25                                                      
CONECT   29   25                                                      
CONECT   30   24                                                      
CONECT   31   26   37   32                                            
CONECT   32   31   35   36   33                                       
CONECT   32                                                           
CONECT   33   32   38   34                                            
CONECT   34   33                                                      
CONECT   35   32                                                      
CONECT   36   32                                                      
CONECT   37   31                                                      
CONECT   38   49   39   33                                            
CONECT   39   40   38   50   42                                       
CONECT   39                                                           
CONECT   40   58   41   39                                            
CONECT   41   40                                                      
CONECT   42   43   39   52   51                                       
CONECT   42                                                           
CONECT   43   48   44   42                                            
CONECT   44   45   53   43                                            
CONECT   45   46   54   44                                            
CONECT   46   55   47   45                                            
CONECT   47   46   56   48                                            
CONECT   48   47   57   43                                            
CONECT   49   38                                                      
CONECT   50   39                                                      
CONECT   51   42                                                      
CONECT   52   42                                                      
CONECT   53   44                                                      
CONECT   54   45                                                      
CONECT   55   46                                                      
CONECT   56   47                                                      
CONECT   57   48                                                      
CONECT   58   59   63   40                                            
CONECT   59   64   60   62   58                                       
CONECT   59                                                           
CONECT   60   61   59   77                                            
CONECT   61   60                                                      
CONECT   62   59                                                      
CONECT   63   58                                                      
CONECT   64   67   66   65   59                                       
CONECT   64                                                           
CONECT   65   64                                                      
CONECT   66   64                                                      
CONECT   67   69   68   73   64                                       
CONECT   67                                                           
CONECT   68   67                                                      
CONECT   69   70   71   72   67                                       
CONECT   69                                                           
CONECT   70   69                                                      
CONECT   71   69                                                      
CONECT   72   69                                                      
CONECT   73   75   67   74   76                                       
CONECT   73                                                           
CONECT   74   73                                                      
CONECT   75   73                                                      
CONECT   76   73                                                      
CONECT   77   60   78                                                 
CONECT   78   77                                                      
MASTER        0    0    0    0    0    0    0    0   78    0   78    0
END


# Atomic coordinates of representative conformation of cluster 2

COMPND    Coordinates from ORCA-job IR_spectra 
AUTHOR    GENERATED BY OPEN BABEL 2.3.2
ATOM      1  N   TYR A   1       8.911   1.464   5.048  1.00  0.00           N  
ATOM      2  CA  TYR A   1       7.823   2.458   5.275  1.00  0.00           C  
ATOM      3  C   TYR A   1       6.575   1.850   4.627  1.00  0.00           C  
ATOM      4  O   TYR A   1       6.674   1.060   3.698  1.00  0.00           O  
ATOM      5  CB  TYR A   1       8.209   3.841   4.711  1.00  0.00           C  
ATOM      6  HB1 TYR A   1       7.346   4.498   4.840  1.00  0.00           H  
ATOM      7  HB2 TYR A   1       9.001   4.250   5.344  1.00  0.00           H  
ATOM      8  CG  TYR A   1       8.664   3.821   3.273  1.00  0.00           C  
ATOM      9  CD1 TYR A   1       7.747   3.760   2.218  1.00  0.00           C  
ATOM     10  HD1 TYR A   1       6.684   3.756   2.426  1.00  0.00           H  
ATOM     11  CE1 TYR A   1       8.169   3.721   0.902  1.00  0.00           C  
ATOM     12  HE1 TYR A   1       7.461   3.683   0.085  1.00  0.00           H  
ATOM     13  CZ  TYR A   1       9.533   3.750   0.606  1.00  0.00           C  
ATOM     14  CE2 TYR A   1      10.462   3.828   1.642  1.00  0.00           C  
ATOM     15  HE2 TYR A   1      11.523   3.878   1.421  1.00  0.00           H  
ATOM     16  CD2 TYR A   1      10.021   3.860   2.960  1.00  0.00           C  
ATOM     17  HD2 TYR A   1      10.757   3.934   3.754  1.00  0.00           H  
ATOM     18  O   TYR A   1       9.879   3.709  -0.708  1.00  0.00           O  
ATOM     19  HH  TYR A   1      10.835   3.791  -0.814  1.00  0.00           H  
ATOM     20  HA  TYR A   1       7.684   2.522   6.354  1.00  0.00           H  
ATOM     21  H1  TYR A   1       8.575   0.548   5.395  1.00  0.00           H  
ATOM     22  H2  TYR A   1       9.132   1.371   4.049  1.00  0.00           H  
ATOM     23  H3  TYR A   1       9.763   1.683   5.565  1.00  0.00           H  
ATOM     24  N   GLY A   2       5.391   2.257   5.125  1.00  0.00           N  
ATOM     25  CA  GLY A   2       4.161   1.655   4.625  1.00  0.00           C  
ATOM     26  C   GLY A   2       4.080   0.169   5.014  1.00  0.00           C  
ATOM     27  O   GLY A   2       4.048  -0.173   6.182  1.00  0.00           O  
ATOM     28  HA1 GLY A   2       3.319   2.167   5.088  1.00  0.00           H  
ATOM     29  HA2 GLY A   2       4.108   1.802   3.546  1.00  0.00           H  
ATOM     30  H   GLY A   2       5.360   2.740   6.008  1.00  0.00           H  
ATOM     31  N   GLY A   3       4.056  -0.703   3.973  1.00  0.00           N  
ATOM     32  CA  GLY A   3       3.941  -2.133   4.180  1.00  0.00           C  
ATOM     33  C   GLY A   3       5.185  -2.847   4.717  1.00  0.00           C  
ATOM     34  O   GLY A   3       5.091  -3.983   5.142  1.00  0.00           O  
ATOM     35  HA1 GLY A   3       3.150  -2.341   4.901  1.00  0.00           H  
ATOM     36  HA2 GLY A   3       3.660  -2.606   3.239  1.00  0.00           H  
ATOM     37  H   GLY A   3       4.205  -0.350   3.042  1.00  0.00           H  
ATOM     38  N   PHE A   4       6.364  -2.160   4.667  1.00  0.00           N  
ATOM     39  CA  PHE A   4       7.493  -2.639   5.435  1.00  0.00           C  
ATOM     40  C   PHE A   4       7.805  -1.611   6.516  1.00  0.00           C  
ATOM     41  O   PHE A   4       7.509  -0.418   6.377  1.00  0.00           O  
ATOM     42  CB  PHE A   4       8.738  -2.979   4.577  1.00  0.00           C  
ATOM     43  CG  PHE A   4       9.423  -1.812   3.909  1.00  0.00           C  
ATOM     44  CD1 PHE A   4       8.885  -1.217   2.765  1.00  0.00           C  
ATOM     45  CE1 PHE A   4       9.542  -0.166   2.133  1.00  0.00           C  
ATOM     46  CZ  PHE A   4      10.757   0.298   2.633  1.00  0.00           C  
ATOM     47  CE2 PHE A   4      11.302  -0.285   3.775  1.00  0.00           C  
ATOM     48  CD2 PHE A   4      10.631  -1.323   4.412  1.00  0.00           C  
ATOM     49  H   PHE A   4       6.345  -1.177   4.430  1.00  0.00           H  
ATOM     50  HA  PHE A   4       7.160  -3.568   5.904  1.00  0.00           H  
ATOM     51  HB1 PHE A   4       8.403  -3.698   3.828  1.00  0.00           H  
ATOM     52  HB2 PHE A   4       9.459  -3.499   5.213  1.00  0.00           H  
ATOM     53  HD1 PHE A   4       7.954  -1.587   2.356  1.00  0.00           H  
ATOM     54  HE1 PHE A   4       9.111   0.287   1.250  1.00  0.00           H  
ATOM     55  HZ  PHE A   4      11.279   1.097   2.125  1.00  0.00           H  
ATOM     56  HE2 PHE A   4      12.250   0.065   4.167  1.00  0.00           H  
ATOM     57  HD2 PHE A   4      11.062  -1.768   5.300  1.00  0.00           H  
ATOM     58  N   LEU A   5       8.435  -2.024   7.627  1.00  0.00           N  
ATOM     59  CA  LEU A   5       8.672  -1.091   8.714  1.00  0.00           C  
ATOM     60  C   LEU A   5       9.380   0.163   8.185  1.00  0.00           C  
ATOM     61  O   LEU A   5      10.251   0.163   7.355  1.00  0.00           O  
ATOM     62  HA  LEU A   5       7.699  -0.782   9.107  1.00  0.00           H  
ATOM     63  H   LEU A   5       8.640  -3.001   7.767  1.00  0.00           H  
ATOM     64  CB  LEU A   5       9.493  -1.737   9.837  1.00  0.00           C  
ATOM     65  HB1 LEU A   5      10.474  -2.009   9.438  1.00  0.00           H  
ATOM     66  HB2 LEU A   5       9.667  -0.974  10.603  1.00  0.00           H  
ATOM     67  CG  LEU A   5       8.834  -2.962  10.497  1.00  0.00           C  
ATOM     68  HG  LEU A   5       8.782  -3.769   9.753  1.00  0.00           H  
ATOM     69  CD1 LEU A   5       7.413  -2.677  10.996  1.00  0.00           C  
ATOM     70 HD11 LEU A   5       7.410  -1.858  11.722  1.00  0.00           H  
ATOM     71 HD12 LEU A   5       7.003  -3.555  11.498  1.00  0.00           H  
ATOM     72 HD13 LEU A   5       6.724  -2.419  10.189  1.00  0.00           H  
ATOM     73  CD2 LEU A   5       9.724  -3.470  11.634  1.00  0.00           C  
ATOM     74 HD21 LEU A   5       9.298  -4.368  12.085  1.00  0.00           H  
ATOM     75 HD22 LEU A   5       9.821  -2.718  12.421  1.00  0.00           H  
ATOM     76 HD23 LEU A   5      10.726  -3.718  11.275  1.00  0.00           H  
ATOM     77  O   LEU A   5       8.981   1.331   8.736  1.00  0.00           O  
ATOM     78  HXT LEU A   5       8.250   1.198   9.357  1.00  0.00           H  
CONECT    1   22    2   21   23                                       
CONECT    1                                                           
CONECT    2    3    5    1   20                                       
CONECT    2                                                           
CONECT    3    4   24    2                                            
CONECT    4    3                                                      
CONECT    5    8    6    2    7                                       
CONECT    5                                                           
CONECT    6    5                                                      
CONECT    7    5                                                      
CONECT    8    9   16    5                                            
CONECT    9   11   10    8                                            
CONECT   10    9                                                      
CONECT   11   12   13    9                                            
CONECT   12   11                                                      
CONECT   13   18   11   14                                            
CONECT   14   13   15   16                                            
CONECT   15   14                                                      
CONECT   16   14    8   17                                            
CONECT   17   16                                                      
CONECT   18   19   13                                                 
CONECT   19   18                                                      
CONECT   20    2                                                      
CONECT   21    1                                                      
CONECT   22    1                                                      
CONECT   23    1                                                      
CONECT   24   25    3   30                                            
CONECT   25   29   26   28   24                                       
CONECT   25                                                           
CONECT   26   31   25   27                                            
CONECT   27   26                                                      
CONECT   28   25                                                      
CONECT   29   25                                                      
CONECT   30   24                                                      
CONECT   31   37   32   26                                            
CONECT   32   36   31   33   35                                       
CONECT   32                                                           
CONECT   33   32   38   34                                            
CONECT   34   33                                                      
CONECT   35   32                                                      
CONECT   36   32                                                      
CONECT   37   31                                                      
CONECT   38   49   33   39                                            
CONECT   39   42   38   50   40                                       
CONECT   39                                                           
CONECT   40   39   41   58                                            
CONECT   41   40                                                      
CONECT   42   51   43   52   39                                       
CONECT   42                                                           
CONECT   43   44   48   42                                            
CONECT   44   45   53   43                                            
CONECT   45   54   46   44                                            
CONECT   46   55   45   47                                            
CONECT   47   46   56   48                                            
CONECT   48   47   43   57                                            
CONECT   49   38                                                      
CONECT   50   39                                                      
CONECT   51   42                                                      
CONECT   52   42                                                      
CONECT   53   44                                                      
CONECT   54   45                                                      
CONECT   55   46                                                      
CONECT   56   47                                                      
CONECT   57   48                                                      
CONECT   58   40   63   59                                            
CONECT   59   58   60   62   64                                       
CONECT   59                                                           
CONECT   60   61   59   77                                            
CONECT   61   60                                                      
CONECT   62   59                                                      
CONECT   63   58                                                      
CONECT   64   59   65   67   66                                       
CONECT   64                                                           
CONECT   65   64                                                      
CONECT   66   64                                                      
CONECT   67   68   64   69   73                                       
CONECT   67                                                           
CONECT   68   67                                                      
CONECT   69   72   67   71   70                                       
CONECT   69                                                           
CONECT   70   69                                                      
CONECT   71   69                                                      
CONECT   72   69                                                      
CONECT   73   67   76   74   75                                       
CONECT   73                                                           
CONECT   74   73                                                      
CONECT   75   73                                                      
CONECT   76   73                                                      
CONECT   77   60   78                                                 
CONECT   78   77                                                      
MASTER        0    0    0    0    0    0    0    0   78    0   78    0
END

# Atomic coordinates of representative conformation of cluster 3

COMPND    Coordinates from ORCA-job cluster3.xyz 
AUTHOR    GENERATED BY OPEN BABEL 2.3.2
ATOM      1  N   TYR A   1       5.845  -1.490   1.919  1.00  0.00           N  
ATOM      2  CA  TYR A   1       6.572  -1.765   3.210  1.00  0.00           C  
ATOM      3  C   TYR A   1       8.057  -1.740   2.806  1.00  0.00           C  
ATOM      4  O   TYR A   1       8.358  -2.021   1.635  1.00  0.00           O  
ATOM      5  CB  TYR A   1       6.153  -3.110   3.841  1.00  0.00           C  
ATOM      6  HB1 TYR A   1       5.050  -3.150   3.856  1.00  0.00           H  
ATOM      7  HB2 TYR A   1       6.513  -3.948   3.227  1.00  0.00           H  
ATOM      8  CG  TYR A   1       6.698  -3.184   5.245  1.00  0.00           C  
ATOM      9  CD1 TYR A   1       7.728  -4.061   5.603  1.00  0.00           C  
ATOM     10  HD1 TYR A   1       8.083  -4.803   4.884  1.00  0.00           H  
ATOM     11  CE1 TYR A   1       8.334  -3.983   6.860  1.00  0.00           C  
ATOM     12  HE1 TYR A   1       9.140  -4.663   7.139  1.00  0.00           H  
ATOM     13  CZ  TYR A   1       7.930  -2.994   7.772  1.00  0.00           C  
ATOM     14  CE2 TYR A   1       6.851  -2.155   7.444  1.00  0.00           C  
ATOM     15  HE2 TYR A   1       6.515  -1.413   8.168  1.00  0.00           H  
ATOM     16  CD2 TYR A   1       6.248  -2.260   6.199  1.00  0.00           C  
ATOM     17  HD2 TYR A   1       5.417  -1.594   5.953  1.00  0.00           H  
ATOM     18  O   TYR A   1       8.606  -2.858   8.942  1.00  0.00           O  
ATOM     19  HH  TYR A   1       8.581  -1.893   9.178  1.00  0.00           H  
ATOM     20  HA  TYR A   1       6.333  -0.950   3.898  1.00  0.00           H  
ATOM     21  H1  TYR A   1       5.050  -2.122   1.775  1.00  0.00           H  
ATOM     22  H2  TYR A   1       5.498  -0.511   1.938  1.00  0.00           H  
ATOM     23  H3  TYR A   1       6.586  -1.658   1.185  1.00  0.00           H  
ATOM     24  N   GLY A   2       8.900  -1.442   3.799  1.00  0.00           N  
ATOM     25  CA  GLY A   2      10.354  -1.416   3.660  1.00  0.00           C  
ATOM     26  C   GLY A   2      10.957  -0.946   4.986  1.00  0.00           C  
ATOM     27  O   GLY A   2      11.740   0.004   5.036  1.00  0.00           O  
ATOM     28  HA1 GLY A   2      10.721  -2.416   3.383  1.00  0.00           H  
ATOM     29  HA2 GLY A   2      10.669  -0.704   2.887  1.00  0.00           H  
ATOM     30  H   GLY A   2       8.501  -0.974   4.622  1.00  0.00           H  
ATOM     31  N   GLY A   3      10.520  -1.600   6.098  1.00  0.00           N  
ATOM     32  CA  GLY A   3      10.789  -1.067   7.431  1.00  0.00           C  
ATOM     33  C   GLY A   3       9.747   0.012   7.767  1.00  0.00           C  
ATOM     34  O   GLY A   3       8.857  -0.132   8.618  1.00  0.00           O  
ATOM     35  HA1 GLY A   3      10.724  -1.875   8.165  1.00  0.00           H  
ATOM     36  HA2 GLY A   3      11.800  -0.639   7.436  1.00  0.00           H  
ATOM     37  H   GLY A   3       9.812  -2.334   6.024  1.00  0.00           H  
ATOM     38  N   PHE A   4       9.852   1.123   6.994  1.00  0.00           N  
ATOM     39  CA  PHE A   4       8.796   2.100   6.887  1.00  0.00           C  
ATOM     40  C   PHE A   4       7.601   1.526   6.102  1.00  0.00           C  
ATOM     41  O   PHE A   4       7.646   0.494   5.433  1.00  0.00           O  
ATOM     42  CB  PHE A   4       9.347   3.391   6.218  1.00  0.00           C  
ATOM     43  CG  PHE A   4      10.153   3.125   4.967  1.00  0.00           C  
ATOM     44  CD2 PHE A   4      11.542   3.314   4.983  1.00  0.00           C  
ATOM     45  CE2 PHE A   4      12.315   3.045   3.853  1.00  0.00           C  
ATOM     46  CZ  PHE A   4      11.710   2.576   2.687  1.00  0.00           C  
ATOM     47  CE1 PHE A   4      10.326   2.384   2.656  1.00  0.00           C  
ATOM     48  CD1 PHE A   4       9.556   2.656   3.787  1.00  0.00           C  
ATOM     49  H   PHE A   4      10.584   1.132   6.273  1.00  0.00           H  
ATOM     50  HA  PHE A   4       8.434   2.343   7.899  1.00  0.00           H  
ATOM     51  HB1 PHE A   4       9.981   3.897   6.959  1.00  0.00           H  
ATOM     52  HB2 PHE A   4       8.503   4.066   6.009  1.00  0.00           H  
ATOM     53  HD2 PHE A   4      12.022   3.677   5.894  1.00  0.00           H  
ATOM     54  HE2 PHE A   4      13.394   3.195   3.887  1.00  0.00           H  
ATOM     55  HZ  PHE A   4      12.312   2.364   1.804  1.00  0.00           H  
ATOM     56  HE1 PHE A   4       9.843   2.029   1.745  1.00  0.00           H  
ATOM     57  HD1 PHE A   4       8.479   2.495   3.737  1.00  0.00           H  
ATOM     58  N   LEU A   5       6.448   2.271   6.129  1.00  0.00           N  
ATOM     59  CA  LEU A   5       5.229   1.724   5.532  1.00  0.00           C  
ATOM     60  C   LEU A   5       5.376   1.630   4.008  1.00  0.00           C  
ATOM     61  O   LEU A   5       4.900   0.721   3.347  1.00  0.00           O  
ATOM     62  HA  LEU A   5       5.082   0.694   5.883  1.00  0.00           H  
ATOM     63  H   LEU A   5       6.346   3.000   6.831  1.00  0.00           H  
ATOM     64  CB  LEU A   5       4.023   2.598   5.918  1.00  0.00           C  
ATOM     65  HB1 LEU A   5       3.979   2.619   7.021  1.00  0.00           H  
ATOM     66  HB2 LEU A   5       4.208   3.633   5.584  1.00  0.00           H  
ATOM     67  CG  LEU A   5       2.663   2.125   5.378  1.00  0.00           C  
ATOM     68  HG  LEU A   5       2.706   2.139   4.276  1.00  0.00           H  
ATOM     69  CD1 LEU A   5       1.577   3.112   5.822  1.00  0.00           C  
ATOM     70 HD11 LEU A   5       0.600   2.829   5.408  1.00  0.00           H  
ATOM     71 HD12 LEU A   5       1.799   4.136   5.488  1.00  0.00           H  
ATOM     72 HD13 LEU A   5       1.483   3.126   6.919  1.00  0.00           H  
ATOM     73  CD2 LEU A   5       2.328   0.699   5.829  1.00  0.00           C  
ATOM     74 HD21 LEU A   5       2.346   0.619   6.928  1.00  0.00           H  
ATOM     75 HD22 LEU A   5       3.026  -0.043   5.417  1.00  0.00           H  
ATOM     76 HD23 LEU A   5       1.320   0.418   5.495  1.00  0.00           H  
ATOM     77  O   LEU A   5       6.023   2.640   3.403  1.00  0.00           O  
ATOM     78  HXT LEU A   5       6.384   3.239   4.093  1.00  0.00           H  
CONECT    1   23   21   22    2                                       
CONECT    1                                                           
CONECT    2    1    3    5   20                                       
CONECT    2                                                           
CONECT    3    4    2   24                                            
CONECT    4    3                                                      
CONECT    5    2    7    6    8                                       
CONECT    5                                                           
CONECT    6    5                                                      
CONECT    7    5                                                      
CONECT    8    5    9   16                                            
CONECT    9   10    8   11                                            
CONECT   10    9                                                      
CONECT   11    9   12   13                                            
CONECT   12   11                                                      
CONECT   13   11   14   18                                            
CONECT   14   16   13   15                                            
CONECT   15   14                                                      
CONECT   16    8   17   14                                            
CONECT   17   16                                                      
CONECT   18   13   19                                                 
CONECT   19   18                                                      
CONECT   20    2                                                      
CONECT   21    1                                                      
CONECT   22    1                                                      
CONECT   23    1                                                      
CONECT   24    3   25   30                                            
CONECT   25   29   28   24   26                                       
CONECT   25                                                           
CONECT   26   25   27   31                                            
CONECT   27   26                                                      
CONECT   28   25                                                      
CONECT   29   25                                                      
CONECT   30   24                                                      
CONECT   31   26   37   32                                            
CONECT   32   31   36   33   35                                       
CONECT   32                                                           
CONECT   33   38   32   34                                            
CONECT   34   33                                                      
CONECT   35   32                                                      
CONECT   36   32                                                      
CONECT   37   31                                                      
CONECT   38   49   39   33                                            
CONECT   39   40   42   38   50                                       
CONECT   39                                                           
CONECT   40   41   58   39                                            
CONECT   41   40                                                      
CONECT   42   43   52   39   51                                       
CONECT   42                                                           
CONECT   43   48   44   42                                            
CONECT   44   45   43   53                                            
CONECT   45   46   54   44                                            
CONECT   46   55   47   45                                            
CONECT   47   56   46   48                                            
CONECT   48   47   57   43                                            
CONECT   49   38                                                      
CONECT   50   39                                                      
CONECT   51   42                                                      
CONECT   52   42                                                      
CONECT   53   44                                                      
CONECT   54   45                                                      
CONECT   55   46                                                      
CONECT   56   47                                                      
CONECT   57   48                                                      
CONECT   58   59   40   63                                            
CONECT   59   60   62   64   58                                       
CONECT   59                                                           
CONECT   60   61   77   59                                            
CONECT   61   60                                                      
CONECT   62   59                                                      
CONECT   63   58                                                      
CONECT   64   67   59   66   65                                       
CONECT   64                                                           
CONECT   65   64                                                      
CONECT   66   64                                                      
CONECT   67   68   69   73   64                                       
CONECT   67                                                           
CONECT   68   67                                                      
CONECT   69   67   70   71   72                                       
CONECT   69                                                           
CONECT   70   69                                                      
CONECT   71   69                                                      
CONECT   72   69                                                      
CONECT   73   67   75   76   74                                       
CONECT   73                                                           
CONECT   74   73                                                      
CONECT   75   73                                                      
CONECT   76   73                                                      
CONECT   77   60   78                                                 
CONECT   78   77                                                      
MASTER        0    0    0    0    0    0    0    0   78    0   78    0
END

# Atomic coordinates of representative conformation of cluster 4

COMPND    Coordinates from ORCA-job IR_spectra 
AUTHOR    GENERATED BY OPEN BABEL 2.3.2
ATOM      1  N   TYR A   1       9.628  -2.838   2.069  1.00  0.00           N  
ATOM      2  CA  TYR A   1       9.906  -2.644   3.533  1.00  0.00           C  
ATOM      3  C   TYR A   1      10.559  -1.257   3.607  1.00  0.00           C  
ATOM      4  O   TYR A   1      11.347  -0.916   2.736  1.00  0.00           O  
ATOM      5  CB  TYR A   1      10.841  -3.723   4.107  1.00  0.00           C  
ATOM      6  HB1 TYR A   1      10.323  -4.687   4.096  1.00  0.00           H  
ATOM      7  HB2 TYR A   1      11.724  -3.808   3.469  1.00  0.00           H  
ATOM      8  CG  TYR A   1      11.248  -3.337   5.509  1.00  0.00           C  
ATOM      9  CD2 TYR A   1      10.350  -3.462   6.570  1.00  0.00           C  
ATOM     10  HD2 TYR A   1       9.395  -3.952   6.417  1.00  0.00           H  
ATOM     11  CE2 TYR A   1      10.649  -2.956   7.824  1.00  0.00           C  
ATOM     12  HE2 TYR A   1       9.956  -3.058   8.648  1.00  0.00           H  
ATOM     13  CZ  TYR A   1      11.865  -2.311   8.038  1.00  0.00           C  
ATOM     14  CE1 TYR A   1      12.782  -2.190   6.994  1.00  0.00           C  
ATOM     15  HE1 TYR A   1      13.736  -1.700   7.157  1.00  0.00           H  
ATOM     16  CD1 TYR A   1      12.468  -2.705   5.741  1.00  0.00           C  
ATOM     17  HD1 TYR A   1      13.180  -2.592   4.931  1.00  0.00           H  
ATOM     18  O   TYR A   1      12.089  -1.807   9.289  1.00  0.00           O  
ATOM     19  HH  TYR A   1      13.008  -1.527   9.382  1.00  0.00           H  
ATOM     20  HA  TYR A   1       8.942  -2.657   4.040  1.00  0.00           H  
ATOM     21  H1  TYR A   1       9.295  -3.775   1.848  1.00  0.00           H  
ATOM     22  H2  TYR A   1       8.913  -2.103   1.798  1.00  0.00           H  
ATOM     23  H3  TYR A   1      10.489  -2.621   1.553  1.00  0.00           H  
ATOM     24  N   GLY A   2      10.200  -0.526   4.667  1.00  0.00           N  
ATOM     25  CA  GLY A   2      10.741   0.808   4.916  1.00  0.00           C  
ATOM     26  C   GLY A   2       9.789   1.394   5.942  1.00  0.00           C  
ATOM     27  O   GLY A   2       8.798   2.037   5.616  1.00  0.00           O  
ATOM     28  HA1 GLY A   2      11.772   0.754   5.277  1.00  0.00           H  
ATOM     29  HA2 GLY A   2      10.718   1.395   4.001  1.00  0.00           H  
ATOM     30  H   GLY A   2       9.563  -0.918   5.356  1.00  0.00           H  
ATOM     31  N   GLY A   3       9.987   0.987   7.221  1.00  0.00           N  
ATOM     32  CA  GLY A   3       8.821   0.940   8.084  1.00  0.00           C  
ATOM     33  C   GLY A   3       7.732   0.120   7.378  1.00  0.00           C  
ATOM     34  O   GLY A   3       8.012  -0.929   6.801  1.00  0.00           O  
ATOM     35  HA1 GLY A   3       9.096   0.442   9.013  1.00  0.00           H  
ATOM     36  HA2 GLY A   3       8.478   1.948   8.318  1.00  0.00           H  
ATOM     37  H   GLY A   3      10.731   0.331   7.410  1.00  0.00           H  
ATOM     38  N   PHE A   4       6.484   0.626   7.396  1.00  0.00           N  
ATOM     39  CA  PHE A   4       5.375  -0.077   6.774  1.00  0.00           C  
ATOM     40  C   PHE A   4       5.497  -0.193   5.257  1.00  0.00           C  
ATOM     41  O   PHE A   4       4.784  -1.025   4.672  1.00  0.00           O  
ATOM     42  CB  PHE A   4       4.017   0.564   7.134  1.00  0.00           C  
ATOM     43  CG  PHE A   4       3.818   1.935   6.536  1.00  0.00           C  
ATOM     44  CD2 PHE A   4       4.283   3.085   7.176  1.00  0.00           C  
ATOM     45  CE2 PHE A   4       4.133   4.339   6.590  1.00  0.00           C  
ATOM     46  CZ  PHE A   4       3.494   4.460   5.362  1.00  0.00           C  
ATOM     47  CE1 PHE A   4       3.013   3.322   4.722  1.00  0.00           C  
ATOM     48  CD1 PHE A   4       3.180   2.071   5.301  1.00  0.00           C  
ATOM     49  H   PHE A   4       6.335   1.563   7.741  1.00  0.00           H  
ATOM     50  HA  PHE A   4       5.382  -1.106   7.137  1.00  0.00           H  
ATOM     51  HB1 PHE A   4       3.940   0.594   8.223  1.00  0.00           H  
ATOM     52  HB2 PHE A   4       3.246  -0.115   6.774  1.00  0.00           H  
ATOM     53  HD2 PHE A   4       4.727   3.017   8.165  1.00  0.00           H  
ATOM     54  HE2 PHE A   4       4.496   5.221   7.103  1.00  0.00           H  
ATOM     55  HZ  PHE A   4       3.355   5.436   4.913  1.00  0.00           H  
ATOM     56  HE1 PHE A   4       2.495   3.411   3.775  1.00  0.00           H  
ATOM     57  HD1 PHE A   4       2.798   1.189   4.800  1.00  0.00           H  
ATOM     58  N   LEU A   5       6.345   0.600   4.600  1.00  0.00           N  
ATOM     59  CA  LEU A   5       6.434   0.630   3.135  1.00  0.00           C  
ATOM     60  C   LEU A   5       7.105  -0.657   2.637  1.00  0.00           C  
ATOM     61  O   LEU A   5       8.116  -0.658   1.952  1.00  0.00           O  
ATOM     62  HA  LEU A   5       5.413   0.616   2.741  1.00  0.00           H  
ATOM     63  H   LEU A   5       6.975   1.215   5.104  1.00  0.00           H  
ATOM     64  CB  LEU A   5       7.169   1.890   2.694  1.00  0.00           C  
ATOM     65  HB1 LEU A   5       8.128   1.922   3.213  1.00  0.00           H  
ATOM     66  HB2 LEU A   5       7.392   1.809   1.629  1.00  0.00           H  
ATOM     67  CG  LEU A   5       6.374   3.177   2.973  1.00  0.00           C  
ATOM     68  HG  LEU A   5       5.924   3.100   3.968  1.00  0.00           H  
ATOM     69  CD1 LEU A   5       5.245   3.358   1.958  1.00  0.00           C  
ATOM     70 HD11 LEU A   5       5.654   3.473   0.950  1.00  0.00           H  
ATOM     71 HD12 LEU A   5       4.655   4.248   2.182  1.00  0.00           H  
ATOM     72 HD13 LEU A   5       4.555   2.510   1.948  1.00  0.00           H  
ATOM     73  CD2 LEU A   5       7.306   4.390   2.986  1.00  0.00           C  
ATOM     74 HD21 LEU A   5       8.098   4.267   3.727  1.00  0.00           H  
ATOM     75 HD22 LEU A   5       6.752   5.299   3.230  1.00  0.00           H  
ATOM     76 HD23 LEU A   5       7.778   4.537   2.009  1.00  0.00           H  
ATOM     77  O   LEU A   5       6.547  -1.801   2.990  1.00  0.00           O  
ATOM     78  HXT LEU A   5       5.728  -1.636   3.565  1.00  0.00           H  
CONECT    1   23   22   21    2                                       
CONECT    1                                                           
CONECT    2    1    3   20    5                                       
CONECT    2                                                           
CONECT    3    4    2   24                                            
CONECT    4    3                                                      
CONECT    5    7    2    6    8                                       
CONECT    5                                                           
CONECT    6    5                                                      
CONECT    7    5                                                      
CONECT    8    5   16    9                                            
CONECT    9    8   10   11                                            
CONECT   10    9                                                      
CONECT   11    9   13   12                                            
CONECT   12   11                                                      
CONECT   13   14   11   18                                            
CONECT   14   16   15   13                                            
CONECT   15   14                                                      
CONECT   16   17    8   14                                            
CONECT   17   16                                                      
CONECT   18   13   19                                                 
CONECT   19   18                                                      
CONECT   20    2                                                      
CONECT   21    1                                                      
CONECT   22    1                                                      
CONECT   23    1                                                      
CONECT   24    3   25   30                                            
CONECT   25   29   24   28   26                                       
CONECT   25                                                           
CONECT   26   25   27   31                                            
CONECT   27   26                                                      
CONECT   28   25                                                      
CONECT   29   25                                                      
CONECT   30   24                                                      
CONECT   31   26   37   32                                            
CONECT   32   31   33   36   35                                       
CONECT   32                                                           
CONECT   33   34   38   32                                            
CONECT   34   33                                                      
CONECT   35   32                                                      
CONECT   36   32                                                      
CONECT   37   31                                                      
CONECT   38   39   33   49                                            
CONECT   39   40   42   50   38                                       
CONECT   39                                                           
CONECT   40   58   41   39                                            
CONECT   41   40                                                      
CONECT   42   43   52   39   51                                       
CONECT   42                                                           
CONECT   43   48   42   44                                            
CONECT   44   43   45   53                                            
CONECT   45   46   54   44                                            
CONECT   46   47   55   45                                            
CONECT   47   56   48   46                                            
CONECT   48   47   57   43                                            
CONECT   49   38                                                      
CONECT   50   39                                                      
CONECT   51   42                                                      
CONECT   52   42                                                      
CONECT   53   44                                                      
CONECT   54   45                                                      
CONECT   55   46                                                      
CONECT   56   47                                                      
CONECT   57   48                                                      
CONECT   58   59   63   40                                            
CONECT   59   60   64   62   58                                       
CONECT   59                                                           
CONECT   60   61   77   59                                            
CONECT   61   60                                                      
CONECT   62   59                                                      
CONECT   63   58                                                      
CONECT   64   66   67   59   65                                       
CONECT   64                                                           
CONECT   65   64                                                      
CONECT   66   64                                                      
CONECT   67   69   64   73   68                                       
CONECT   67                                                           
CONECT   68   67                                                      
CONECT   69   70   72   71   67                                       
CONECT   69                                                           
CONECT   70   69                                                      
CONECT   71   69                                                      
CONECT   72   69                                                      
CONECT   73   76   67   75   74                                       
CONECT   73                                                           
CONECT   74   73                                                      
CONECT   75   73                                                      
CONECT   76   73                                                      
CONECT   77   60   78                                                 
CONECT   78   77                                                      
MASTER        0    0    0    0    0    0    0    0   78    0   78    0
END

# Atomic coordinates of representative conformation of cluster 5

COMPND    Coordinates from ORCA-job cluster5.xyz 
AUTHOR    GENERATED BY OPEN BABEL 2.3.2
ATOM      1  N   TYR A   1       8.788   3.536   6.369  1.00  0.00           N  
ATOM      2  CA  TYR A   1       9.449   2.197   6.472  1.00  0.00           C  
ATOM      3  C   TYR A   1       9.587   1.910   7.973  1.00  0.00           C  
ATOM      4  O   TYR A   1       9.336   2.778   8.807  1.00  0.00           O  
ATOM      5  CB  TYR A   1      10.725   2.140   5.611  1.00  0.00           C  
ATOM      6  HB1 TYR A   1      11.347   3.027   5.807  1.00  0.00           H  
ATOM      7  HB2 TYR A   1      11.315   1.266   5.923  1.00  0.00           H  
ATOM      8  CG  TYR A   1      10.323   2.019   4.162  1.00  0.00           C  
ATOM      9  CD2 TYR A   1       9.852   0.779   3.705  1.00  0.00           C  
ATOM     10  HD2 TYR A   1       9.904  -0.085   4.374  1.00  0.00           H  
ATOM     11  CE2 TYR A   1       9.322   0.634   2.431  1.00  0.00           C  
ATOM     12  HE2 TYR A   1       8.955  -0.336   2.091  1.00  0.00           H  
ATOM     13  CZ  TYR A   1       9.251   1.743   1.573  1.00  0.00           C  
ATOM     14  CE1 TYR A   1       9.735   2.985   2.005  1.00  0.00           C  
ATOM     15  HE1 TYR A   1       9.697   3.835   1.324  1.00  0.00           H  
ATOM     16  CD1 TYR A   1      10.264   3.115   3.291  1.00  0.00           C  
ATOM     17  HD1 TYR A   1      10.665   4.084   3.603  1.00  0.00           H  
ATOM     18  O   TYR A   1       8.730   1.653   0.320  1.00  0.00           O  
ATOM     19  HH  TYR A   1       8.454   0.725   0.159  1.00  0.00           H  
ATOM     20  HA  TYR A   1       8.739   1.465   6.064  1.00  0.00           H  
ATOM     21  H1  TYR A   1       7.723   3.403   6.472  1.00  0.00           H  
ATOM     22  H2  TYR A   1       9.107   4.101   7.178  1.00  0.00           H  
ATOM     23  H3  TYR A   1       8.994   3.977   5.462  1.00  0.00           H  
ATOM     24  N   GLY A   2       9.943   0.629   8.250  1.00  0.00           N  
ATOM     25  CA  GLY A   2       9.537  -0.026   9.497  1.00  0.00           C  
ATOM     26  C   GLY A   2       8.638  -1.162   9.003  1.00  0.00           C  
ATOM     27  O   GLY A   2       7.516  -0.948   8.532  1.00  0.00           O  
ATOM     28  HA1 GLY A   2      10.405  -0.386  10.069  1.00  0.00           H  
ATOM     29  HA2 GLY A   2       8.977   0.694  10.104  1.00  0.00           H  
ATOM     30  H   GLY A   2      10.040  -0.011   7.452  1.00  0.00           H  
ATOM     31  N   GLY A   3       9.230  -2.386   8.907  1.00  0.00           N  
ATOM     32  CA  GLY A   3       8.738  -3.282   7.877  1.00  0.00           C  
ATOM     33  C   GLY A   3       8.704  -2.511   6.541  1.00  0.00           C  
ATOM     34  O   GLY A   3       9.539  -1.636   6.285  1.00  0.00           O  
ATOM     35  HA1 GLY A   3       9.423  -4.136   7.790  1.00  0.00           H  
ATOM     36  HA2 GLY A   3       7.741  -3.663   8.136  1.00  0.00           H  
ATOM     37  H   GLY A   3      10.205  -2.469   9.180  1.00  0.00           H  
ATOM     38  N   PHE A   4       7.704  -2.838   5.685  1.00  0.00           N  
ATOM     39  CA  PHE A   4       7.514  -2.107   4.439  1.00  0.00           C  
ATOM     40  C   PHE A   4       6.624  -0.873   4.611  1.00  0.00           C  
ATOM     41  O   PHE A   4       6.288  -0.218   3.601  1.00  0.00           O  
ATOM     42  CB  PHE A   4       7.020  -3.012   3.279  1.00  0.00           C  
ATOM     43  CG  PHE A   4       7.530  -2.559   1.927  1.00  0.00           C  
ATOM     44  CD2 PHE A   4       8.851  -2.851   1.553  1.00  0.00           C  
ATOM     45  CE2 PHE A   4       9.365  -2.410   0.333  1.00  0.00           C  
ATOM     46  CZ  PHE A   4       8.557  -1.671  -0.537  1.00  0.00           C  
ATOM     47  CE1 PHE A   4       7.234  -1.384  -0.178  1.00  0.00           C  
ATOM     48  CD1 PHE A   4       6.726  -1.827   1.047  1.00  0.00           C  
ATOM     49  H   PHE A   4       7.005  -3.518   5.971  1.00  0.00           H  
ATOM     50  HA  PHE A   4       8.507  -1.716   4.173  1.00  0.00           H  
ATOM     51  HB1 PHE A   4       5.922  -3.063   3.280  1.00  0.00           H  
ATOM     52  HB2 PHE A   4       7.399  -4.025   3.482  1.00  0.00           H  
ATOM     53  HD2 PHE A   4       9.487  -3.432   2.226  1.00  0.00           H  
ATOM     54  HE2 PHE A   4      10.392  -2.649   0.057  1.00  0.00           H  
ATOM     55  HZ  PHE A   4       8.950  -1.338  -1.499  1.00  0.00           H  
ATOM     56  HE1 PHE A   4       6.590  -0.829  -0.861  1.00  0.00           H  
ATOM     57  HD1 PHE A   4       5.700  -1.588   1.326  1.00  0.00           H  
ATOM     58  N   LEU A   5       6.238  -0.514   5.851  1.00  0.00           N  
ATOM     59  CA  LEU A   5       5.291   0.598   6.058  1.00  0.00           C  
ATOM     60  C   LEU A   5       6.063   1.909   5.841  1.00  0.00           C  
ATOM     61  O   LEU A   5       6.306   2.705   6.750  1.00  0.00           O  
ATOM     62  HA  LEU A   5       4.542   0.524   5.253  1.00  0.00           H  
ATOM     63  H   LEU A   5       6.641  -0.941   6.693  1.00  0.00           H  
ATOM     64  CB  LEU A   5       4.635   0.499   7.430  1.00  0.00           C  
ATOM     65  HB1 LEU A   5       4.277  -0.537   7.553  1.00  0.00           H  
ATOM     66  HB2 LEU A   5       5.401   0.670   8.200  1.00  0.00           H  
ATOM     67  CG  LEU A   5       3.452   1.461   7.640  1.00  0.00           C  
ATOM     68  HG  LEU A   5       3.813   2.489   7.473  1.00  0.00           H  
ATOM     69  CD2 LEU A   5       2.974   1.363   9.093  1.00  0.00           C  
ATOM     70 HD21 LEU A   5       2.612   0.347   9.319  1.00  0.00           H  
ATOM     71 HD22 LEU A   5       2.147   2.061   9.282  1.00  0.00           H  
ATOM     72 HD23 LEU A   5       3.784   1.598   9.798  1.00  0.00           H  
ATOM     73  CD1 LEU A   5       2.300   1.182   6.667  1.00  0.00           C  
ATOM     74 HD11 LEU A   5       1.939   0.146   6.774  1.00  0.00           H  
ATOM     75 HD12 LEU A   5       2.584   1.334   5.615  1.00  0.00           H  
ATOM     76 HD13 LEU A   5       1.453   1.851   6.868  1.00  0.00           H  
ATOM     77  O   LEU A   5       6.529   2.122   4.617  1.00  0.00           O  
ATOM     78  H   LEU A   5       6.353   1.288   4.038  1.00  0.00           H  
CONECT    1   23    2   21   22                                       
CONECT    1                                                           
CONECT    2    5   20    1    3                                       
CONECT    2                                                           
CONECT    3    2   24    4                                            
CONECT    4    3                                                      
CONECT    5    8    6    7    2                                       
CONECT    5                                                           
CONECT    6    5                                                      
CONECT    7    5                                                      
CONECT    8   16    9    5                                            
CONECT    9   11    8   10                                            
CONECT   10    9                                                      
CONECT   11   13   12    9                                            
CONECT   12   11                                                      
CONECT   13   18   14   11                                            
CONECT   14   15   13   16                                            
CONECT   15   14                                                      
CONECT   16   14   17    8                                            
CONECT   17   16                                                      
CONECT   18   19   13                                                 
CONECT   19   18                                                      
CONECT   20    2                                                      
CONECT   21    1                                                      
CONECT   22    1                                                      
CONECT   23    1                                                      
CONECT   24   30    3   25                                            
CONECT   25   24   26   28   29                                       
CONECT   25                                                           
CONECT   26   27   31   25                                            
CONECT   27   26                                                      
CONECT   28   25                                                      
CONECT   29   25                                                      
CONECT   30   24                                                      
CONECT   31   32   26   37                                            
CONECT   32   33   35   36   31                                       
CONECT   32                                                           
CONECT   33   38   34   32                                            
CONECT   34   33                                                      
CONECT   35   32                                                      
CONECT   36   32                                                      
CONECT   37   31                                                      
CONECT   38   39   49   33                                            
CONECT   39   42   50   40   38                                       
CONECT   39                                                           
CONECT   40   41   39   58                                            
CONECT   41   40                                                      
CONECT   42   43   51   52   39                                       
CONECT   42                                                           
CONECT   43   48   44   42                                            
CONECT   44   45   43   53                                            
CONECT   45   46   54   44                                            
CONECT   46   55   47   45                                            
CONECT   47   56   46   48                                            
CONECT   48   47   57   43                                            
CONECT   49   38                                                      
CONECT   50   39                                                      
CONECT   51   42                                                      
CONECT   52   42                                                      
CONECT   53   44                                                      
CONECT   54   45                                                      
CONECT   55   46                                                      
CONECT   56   47                                                      
CONECT   57   48                                                      
CONECT   58   40   59   63                                            
CONECT   59   62   60   58   64                                       
CONECT   59                                                           
CONECT   60   77   59   61                                            
CONECT   61   60                                                      
CONECT   62   59                                                      
CONECT   63   58                                                      
CONECT   64   59   65   67   66                                       
CONECT   64                                                           
CONECT   65   64                                                      
CONECT   66   64                                                      
CONECT   67   73   64   68   69                                       
CONECT   67                                                           
CONECT   68   67                                                      
CONECT   69   67   71   70   72                                       
CONECT   69                                                           
CONECT   70   69                                                      
CONECT   71   69                                                      
CONECT   72   69                                                      
CONECT   73   75   74   76   67                                       
CONECT   73                                                           
CONECT   74   73                                                      
CONECT   75   73                                                      
CONECT   76   73                                                      
CONECT   77   78   60                                                 
CONECT   78   77                                                      
MASTER        0    0    0    0    0    0    0    0   78    0   78    0
END

# Atomic coordinates of representative conformation of cluster 6

COMPND    Properties=species:S:1:pos:R:3 #=T CELL=T 15.0=T pbc="F F F" 
AUTHOR    GENERATED BY OPEN BABEL 2.3.2
ATOM      1  N   TYR A   1       4.023   0.823   3.700  1.00  0.00           N  
ATOM      2  CA  TYR A   1       3.332  -0.042   4.650  1.00  0.00           C  
ATOM      3  C   TYR A   1       3.343   0.583   6.089  1.00  0.00           C  
ATOM      4  O   TYR A   1       2.487   1.382   6.362  1.00  0.00           O  
ATOM      5  CB  TYR A   1       3.749  -1.561   4.688  1.00  0.00           C  
ATOM      6  HB1 TYR A   1       4.845  -1.600   4.866  1.00  0.00           H  
ATOM      7  HB2 TYR A   1       3.276  -2.175   5.497  1.00  0.00           H  
ATOM      8  CG  TYR A   1       3.521  -2.125   3.267  1.00  0.00           C  
ATOM      9  CD2 TYR A   1       2.383  -2.802   2.904  1.00  0.00           C  
ATOM     10  HD2 TYR A   1       1.591  -2.972   3.575  1.00  0.00           H  
ATOM     11  CE2 TYR A   1       2.252  -3.244   1.547  1.00  0.00           C  
ATOM     12  HE2 TYR A   1       1.393  -3.844   1.323  1.00  0.00           H  
ATOM     13  CZ  TYR A   1       3.356  -3.151   0.651  1.00  0.00           C  
ATOM     14  CE1 TYR A   1       4.560  -2.549   1.086  1.00  0.00           C  
ATOM     15  HE1 TYR A   1       5.402  -2.511   0.413  1.00  0.00           H  
ATOM     16  CD1 TYR A   1       4.642  -2.062   2.398  1.00  0.00           C  
ATOM     17  HD1 TYR A   1       5.584  -1.518   2.710  1.00  0.00           H  
ATOM     18  OH  TYR A   1       3.213  -3.628  -0.638  1.00  0.00           O  
ATOM     19  HH  TYR A   1       2.253  -3.774  -0.750  1.00  0.00           H  
ATOM     20  HA  TYR A   1       2.301  -0.101   4.306  1.00  0.00           H  
ATOM     21  H1  TYR A   1       3.650   1.741   3.695  1.00  0.00           H  
ATOM     22  H2  TYR A   1       4.961   0.987   3.995  1.00  0.00           H  
ATOM     23  H3  TYR A   1       4.014   0.469   2.711  1.00  0.00           H  
ATOM     24  N   GLY A   2       4.322   0.183   6.936  1.00  0.00           N  
ATOM     25  CA  GLY A   2       4.780   0.940   8.058  1.00  0.00           C  
ATOM     26  C   GLY A   2       6.272   0.594   8.276  1.00  0.00           C  
ATOM     27  O   GLY A   2       6.914  -0.019   7.396  1.00  0.00           O  
ATOM     28  HA1 GLY A   2       4.760   1.978   7.760  1.00  0.00           H  
ATOM     29  HA2 GLY A   2       4.125   0.828   8.910  1.00  0.00           H  
ATOM     30  H   GLY A   2       4.854  -0.640   6.728  1.00  0.00           H  
ATOM     31  N   GLY A   3       6.805   0.979   9.495  1.00  0.00           N  
ATOM     32  CA  GLY A   3       8.227   0.715   9.809  1.00  0.00           C  
ATOM     33  C   GLY A   3       9.100   1.479   8.759  1.00  0.00           C  
ATOM     34  O   GLY A   3       8.851   2.591   8.323  1.00  0.00           O  
ATOM     35  HA1 GLY A   3       8.359   1.218  10.797  1.00  0.00           H  
ATOM     36  HA2 GLY A   3       8.523  -0.377   9.822  1.00  0.00           H  
ATOM     37  H   GLY A   3       6.364   1.544  10.190  1.00  0.00           H  
ATOM     38  N   PHE A   4      10.275   0.789   8.437  1.00  0.00           N  
ATOM     39  CA  PHE A   4      11.336   1.215   7.567  1.00  0.00           C  
ATOM     40  C   PHE A   4      10.847   1.457   6.130  1.00  0.00           C  
ATOM     41  O   PHE A   4      11.447   2.229   5.453  1.00  0.00           O  
ATOM     42  CB  PHE A   4      12.526   0.230   7.522  1.00  0.00           C  
ATOM     43  CG  PHE A   4      13.580   0.482   6.414  1.00  0.00           C  
ATOM     44  CD1 PHE A   4      13.446  -0.104   5.114  1.00  0.00           C  
ATOM     45  CE1 PHE A   4      14.498  -0.025   4.112  1.00  0.00           C  
ATOM     46  CZ  PHE A   4      15.594   0.838   4.413  1.00  0.00           C  
ATOM     47  CE2 PHE A   4      15.644   1.501   5.620  1.00  0.00           C  
ATOM     48  CD2 PHE A   4      14.716   1.194   6.697  1.00  0.00           C  
ATOM     49  H   PHE A   4      10.449  -0.110   8.827  1.00  0.00           H  
ATOM     50  HA  PHE A   4      11.655   2.195   7.932  1.00  0.00           H  
ATOM     51  HB1 PHE A   4      12.181  -0.746   7.272  1.00  0.00           H  
ATOM     52  HB2 PHE A   4      12.947   0.122   8.613  1.00  0.00           H  
ATOM     53  HD1 PHE A   4      12.651  -0.772   4.939  1.00  0.00           H  
ATOM     54  HE1 PHE A   4      14.483  -0.561   3.206  1.00  0.00           H  
ATOM     55  HZ  PHE A   4      16.361   1.081   3.725  1.00  0.00           H  
ATOM     56  HE2 PHE A   4      16.459   2.201   5.830  1.00  0.00           H  
ATOM     57  HD2 PHE A   4      14.900   1.625   7.685  1.00  0.00           H  
ATOM     58  N   LEU A   5       9.621   0.896   5.777  1.00  0.00           N  
ATOM     59  CA  LEU A   5       8.883   1.178   4.549  1.00  0.00           C  
ATOM     60  C   LEU A   5       7.653   1.958   4.805  1.00  0.00           C  
ATOM     61  O   LEU A   5       6.523   1.611   4.780  1.00  0.00           O  
ATOM     62  HA  LEU A   5       9.485   1.886   3.907  1.00  0.00           H  
ATOM     63  H   LEU A   5       9.072   0.359   6.388  1.00  0.00           H  
ATOM     64  CB  LEU A   5       8.491  -0.144   3.733  1.00  0.00           C  
ATOM     65  HB1 LEU A   5       7.748  -0.740   4.250  1.00  0.00           H  
ATOM     66  HB2 LEU A   5       8.026   0.271   2.760  1.00  0.00           H  
ATOM     67  CG  LEU A   5       9.676  -1.074   3.495  1.00  0.00           C  
ATOM     68  HG  LEU A   5      10.200  -1.168   4.426  1.00  0.00           H  
ATOM     69  CD1 LEU A   5      10.601  -0.412   2.448  1.00  0.00           C  
ATOM     70 HD11 LEU A   5      10.978   0.595   2.663  1.00  0.00           H  
ATOM     71 HD12 LEU A   5      10.035  -0.389   1.524  1.00  0.00           H  
ATOM     72 HD13 LEU A   5      11.475  -1.085   2.320  1.00  0.00           H  
ATOM     73  CD2 LEU A   5       9.126  -2.487   3.082  1.00  0.00           C  
ATOM     74 HD21 LEU A   5       8.302  -2.450   2.342  1.00  0.00           H  
ATOM     75 HD22 LEU A   5       8.708  -2.901   3.991  1.00  0.00           H  
ATOM     76 HD23 LEU A   5       9.882  -3.176   2.775  1.00  0.00           H  
ATOM     77  OXT LEU A   5       7.900   3.291   4.862  1.00  0.00           O  
ATOM     78  HXT LEU A   5       8.819   3.438   4.908  1.00  0.00           H  
CONECT    1   23   21   22    2                                       
CONECT    1                                                           
CONECT    2    1   20    5    3                                       
CONECT    2                                                           
CONECT    3    2    4   24                                            
CONECT    4    3                                                      
CONECT    5    8    2    6    7                                       
CONECT    5                                                           
CONECT    6    5                                                      
CONECT    7    5                                                      
CONECT    8   16    9    5                                            
CONECT    9   11    8   10                                            
CONECT   10    9                                                      
CONECT   11   13   12    9                                            
CONECT   12   11                                                      
CONECT   13   18   14   11                                            
CONECT   14   15   13   16                                            
CONECT   15   14                                                      
CONECT   16   14   17    8                                            
CONECT   17   16                                                      
CONECT   18   19   13                                                 
CONECT   19   18                                                      
CONECT   20    2                                                      
CONECT   21    1                                                      
CONECT   22    1                                                      
CONECT   23    1                                                      
CONECT   24    3   30   25                                            
CONECT   25   24   28   26   29                                       
CONECT   25                                                           
CONECT   26   27   25   31                                            
CONECT   27   26                                                      
CONECT   28   25                                                      
CONECT   29   25                                                      
CONECT   30   24                                                      
CONECT   31   26   32   37                                            
CONECT   32   33   31   36   35                                       
CONECT   32                                                           
CONECT   33   34   38   32                                            
CONECT   34   33                                                      
CONECT   35   32                                                      
CONECT   36   32                                                      
CONECT   37   31                                                      
CONECT   38   39   33   49                                            
CONECT   39   40   42   50   38                                       
CONECT   39                                                           
CONECT   40   41   58   39                                            
CONECT   41   40                                                      
CONECT   42   43   51   39   52                                       
CONECT   42                                                           
CONECT   43   44   48   42                                            
CONECT   44   45   53   43                                            
CONECT   45   54   46   44                                            
CONECT   46   55   45   47                                            
CONECT   47   46   56   48                                            
CONECT   48   47   43   57                                            
CONECT   49   38                                                      
CONECT   50   39                                                      
CONECT   51   42                                                      
CONECT   52   42                                                      
CONECT   53   44                                                      
CONECT   54   45                                                      
CONECT   55   46                                                      
CONECT   56   47                                                      
CONECT   57   48                                                      
CONECT   58   59   40   63                                            
CONECT   59   64   62   60   58                                       
CONECT   59                                                           
CONECT   60   59   61   77                                            
CONECT   61   60                                                      
CONECT   62   59                                                      
CONECT   63   58                                                      
CONECT   64   66   67   65   59                                       
CONECT   64                                                           
CONECT   65   64                                                      
CONECT   66   64                                                      
CONECT   67   69   73   64   68                                       
CONECT   67                                                           
CONECT   68   67                                                      
CONECT   69   71   72   70   67                                       
CONECT   69                                                           
CONECT   70   69                                                      
CONECT   71   69                                                      
CONECT   72   69                                                      
CONECT   73   74   76   67   75                                       
CONECT   73                                                           
CONECT   74   73                                                      
CONECT   75   73                                                      
CONECT   76   73                                                      
CONECT   77   60   78                                                 
CONECT   78   77                                                      
MASTER        0    0    0    0    0    0    0    0   78    0   78    0
END

# Atomic coordinates of representative conformation of cluster 7

COMPND    Coordinates from ORCA-job IR_spectra 
AUTHOR    GENERATED BY OPEN BABEL 2.3.2
ATOM      1  N   TYR A   1      10.325   0.903   5.165  1.00  0.00           N  
ATOM      2  CA  TYR A   1      10.709   2.001   4.202  1.00  0.00           C  
ATOM      3  C   TYR A   1       9.437   2.650   3.642  1.00  0.00           C  
ATOM      4  O   TYR A   1       9.239   3.857   3.814  1.00  0.00           O  
ATOM      5  CB  TYR A   1      11.682   1.435   3.152  1.00  0.00           C  
ATOM      6  HB1 TYR A   1      11.151   0.720   2.506  1.00  0.00           H  
ATOM      7  HB2 TYR A   1      11.998   2.273   2.516  1.00  0.00           H  
ATOM      8  CG  TYR A   1      12.860   0.764   3.817  1.00  0.00           C  
ATOM      9  CD1 TYR A   1      12.914  -0.631   3.940  1.00  0.00           C  
ATOM     10  HD1 TYR A   1      12.128  -1.246   3.494  1.00  0.00           H  
ATOM     11  CE1 TYR A   1      13.968  -1.255   4.609  1.00  0.00           C  
ATOM     12  HE1 TYR A   1      13.999  -2.345   4.685  1.00  0.00           H  
ATOM     13  CZ  TYR A   1      14.993  -0.482   5.170  1.00  0.00           C  
ATOM     14  CE2 TYR A   1      14.951   0.917   5.056  1.00  0.00           C  
ATOM     15  HE2 TYR A   1      15.762   1.506   5.485  1.00  0.00           H  
ATOM     16  CD2 TYR A   1      13.895   1.525   4.387  1.00  0.00           C  
ATOM     17  HD2 TYR A   1      13.884   2.613   4.291  1.00  0.00           H  
ATOM     18  O   TYR A   1      16.054  -1.019   5.833  1.00  0.00           O  
ATOM     19  HH  TYR A   1      15.993  -1.991   5.819  1.00  0.00           H  
ATOM     20  HA  TYR A   1      11.201   2.782   4.795  1.00  0.00           H  
ATOM     21  H1  TYR A   1       9.977   0.067   4.624  1.00  0.00           H  
ATOM     22  H2  TYR A   1      11.161   0.596   5.682  1.00  0.00           H  
ATOM     23  H3  TYR A   1       9.560   1.199   5.822  1.00  0.00           H  
ATOM     24  N   GLY A   2       8.566   1.832   2.995  1.00  0.00           N  
ATOM     25  CA  GLY A   2       7.214   2.301   2.689  1.00  0.00           C  
ATOM     26  C   GLY A   2       6.412   2.230   3.992  1.00  0.00           C  
ATOM     27  O   GLY A   2       5.676   1.272   4.269  1.00  0.00           O  
ATOM     28  HA1 GLY A   2       7.269   3.322   2.291  1.00  0.00           H  
ATOM     29  HA2 GLY A   2       6.760   1.636   1.947  1.00  0.00           H  
ATOM     30  H   GLY A   2       8.709   0.817   2.994  1.00  0.00           H  
ATOM     31  N   GLY A   3       6.671   3.229   4.870  1.00  0.00           N  
ATOM     32  CA  GLY A   3       6.282   3.064   6.258  1.00  0.00           C  
ATOM     33  C   GLY A   3       6.857   1.761   6.825  1.00  0.00           C  
ATOM     34  O   GLY A   3       8.056   1.456   6.695  1.00  0.00           O  
ATOM     35  HA1 GLY A   3       6.688   3.905   6.835  1.00  0.00           H  
ATOM     36  HA2 GLY A   3       5.187   3.078   6.352  1.00  0.00           H  
ATOM     37  H   GLY A   3       7.426   3.879   4.628  1.00  0.00           H  
ATOM     38  N   PHE A   4       5.978   0.973   7.476  1.00  0.00           N  
ATOM     39  CA  PHE A   4       6.341  -0.318   8.038  1.00  0.00           C  
ATOM     40  C   PHE A   4       6.817  -1.318   6.983  1.00  0.00           C  
ATOM     41  O   PHE A   4       7.516  -2.289   7.353  1.00  0.00           O  
ATOM     42  CB  PHE A   4       5.159  -0.894   8.859  1.00  0.00           C  
ATOM     43  CG  PHE A   4       3.882  -0.939   8.060  1.00  0.00           C  
ATOM     44  CD1 PHE A   4       3.607  -2.013   7.200  1.00  0.00           C  
ATOM     45  CE1 PHE A   4       2.459  -2.012   6.408  1.00  0.00           C  
ATOM     46  CZ  PHE A   4       1.572  -0.932   6.452  1.00  0.00           C  
ATOM     47  CE2 PHE A   4       1.828   0.138   7.311  1.00  0.00           C  
ATOM     48  CD2 PHE A   4       2.972   0.130   8.114  1.00  0.00           C  
ATOM     49  H   PHE A   4       4.980   1.182   7.406  1.00  0.00           H  
ATOM     50  HA  PHE A   4       7.208  -0.187   8.701  1.00  0.00           H  
ATOM     51  HB1 PHE A   4       5.034  -0.266   9.752  1.00  0.00           H  
ATOM     52  HB2 PHE A   4       5.458  -1.895   9.198  1.00  0.00           H  
ATOM     53  HD1 PHE A   4       4.291  -2.863   7.166  1.00  0.00           H  
ATOM     54  HE1 PHE A   4       2.250  -2.862   5.759  1.00  0.00           H  
ATOM     55  HZ  PHE A   4       0.675  -0.935   5.833  1.00  0.00           H  
ATOM     56  HE2 PHE A   4       1.127   0.972   7.372  1.00  0.00           H  
ATOM     57  HD2 PHE A   4       3.142   0.948   8.821  1.00  0.00           H  
ATOM     58  N   LEU A   5       6.488  -1.114   5.697  1.00  0.00           N  
ATOM     59  CA  LEU A   5       6.993  -1.995   4.632  1.00  0.00           C  
ATOM     60  C   LEU A   5       8.492  -1.680   4.524  1.00  0.00           C  
ATOM     61  O   LEU A   5       8.990  -0.981   3.632  1.00  0.00           O  
ATOM     62  HA  LEU A   5       6.892  -3.032   4.988  1.00  0.00           H  
ATOM     63  H   LEU A   5       6.022  -0.247   5.398  1.00  0.00           H  
ATOM     64  CB  LEU A   5       6.232  -1.788   3.330  1.00  0.00           C  
ATOM     65  HB1 LEU A   5       6.362  -0.745   3.009  1.00  0.00           H  
ATOM     66  HB2 LEU A   5       6.699  -2.424   2.562  1.00  0.00           H  
ATOM     67  CG  LEU A   5       4.731  -2.105   3.426  1.00  0.00           C  
ATOM     68  HG  LEU A   5       4.304  -1.499   4.244  1.00  0.00           H  
ATOM     69  CD2 LEU A   5       4.477  -3.583   3.742  1.00  0.00           C  
ATOM     70 HD21 LEU A   5       4.886  -3.882   4.718  1.00  0.00           H  
ATOM     71 HD22 LEU A   5       4.929  -4.232   2.975  1.00  0.00           H  
ATOM     72 HD23 LEU A   5       3.400  -3.799   3.760  1.00  0.00           H  
ATOM     73  CD1 LEU A   5       4.034  -1.689   2.127  1.00  0.00           C  
ATOM     74 HD11 LEU A   5       2.953  -1.875   2.185  1.00  0.00           H  
ATOM     75 HD12 LEU A   5       4.425  -2.258   1.269  1.00  0.00           H  
ATOM     76 HD13 LEU A   5       4.181  -0.619   1.925  1.00  0.00           H  
ATOM     77  O   LEU A   5       9.248  -2.114   5.518  1.00  0.00           O  
ATOM     78  HXT LEU A   5       8.628  -2.430   6.290  1.00  0.00           H  
CONECT    1    2   21   22   23                                       
CONECT    1                                                           
CONECT    2    5    3   20    1                                       
CONECT    2                                                           
CONECT    3   24    4    2                                            
CONECT    4    3                                                      
CONECT    5    6    7    8    2                                       
CONECT    5                                                           
CONECT    6    5                                                      
CONECT    7    5                                                      
CONECT    8    5    9   16                                            
CONECT    9   10    8   11                                            
CONECT   10    9                                                      
CONECT   11    9   12   13                                            
CONECT   12   11                                                      
CONECT   13   11   14   18                                            
CONECT   14   16   13   15                                            
CONECT   15   14                                                      
CONECT   16    8   17   14                                            
CONECT   17   16                                                      
CONECT   18   13   19                                                 
CONECT   19   18                                                      
CONECT   20    2                                                      
CONECT   21    1                                                      
CONECT   22    1                                                      
CONECT   23    1                                                      
CONECT   24   25   30    3                                            
CONECT   25   29   28   24   26                                       
CONECT   25                                                           
CONECT   26   25   27   31                                            
CONECT   27   26                                                      
CONECT   28   25                                                      
CONECT   29   25                                                      
CONECT   30   24                                                      
CONECT   31   26   37   32                                            
CONECT   32   31   36   33   35                                       
CONECT   32                                                           
CONECT   33   32   34   38                                            
CONECT   34   33                                                      
CONECT   35   32                                                      
CONECT   36   32                                                      
CONECT   37   31                                                      
CONECT   38   33   49   39                                            
CONECT   39   40   38   50   42                                       
CONECT   39                                                           
CONECT   40   58   41   39                                            
CONECT   41   40                                                      
CONECT   42   39   43   52   51                                       
CONECT   42                                                           
CONECT   43   44   48   42                                            
CONECT   44   45   53   43                                            
CONECT   45   54   46   44                                            
CONECT   46   55   45   47                                            
CONECT   47   46   56   48                                            
CONECT   48   47   43   57                                            
CONECT   49   38                                                      
CONECT   50   39                                                      
CONECT   51   42                                                      
CONECT   52   42                                                      
CONECT   53   44                                                      
CONECT   54   45                                                      
CONECT   55   46                                                      
CONECT   56   47                                                      
CONECT   57   48                                                      
CONECT   58   59   63   40                                            
CONECT   59   64   60   62   58                                       
CONECT   59                                                           
CONECT   60   61   59   77                                            
CONECT   61   60                                                      
CONECT   62   59                                                      
CONECT   63   58                                                      
CONECT   64   66   65   67   59                                       
CONECT   64                                                           
CONECT   65   64                                                      
CONECT   66   64                                                      
CONECT   67   73   64   69   68                                       
CONECT   67                                                           
CONECT   68   67                                                      
CONECT   69   71   67   72   70                                       
CONECT   69                                                           
CONECT   70   69                                                      
CONECT   71   69                                                      
CONECT   72   69                                                      
CONECT   73   75   76   74   67                                       
CONECT   73                                                           
CONECT   74   73                                                      
CONECT   75   73                                                      
CONECT   76   73                                                      
CONECT   77   60   78                                                 
CONECT   78   77                                                      
MASTER        0    0    0    0    0    0    0    0   78    0   78    0
END

# Atomic coordinates of representative conformation of cluster 8

COMPND    Coordinates from ORCA-job IR_spectra 
AUTHOR    GENERATED BY OPEN BABEL 2.3.2
ATOM      1  N   TYR A   1       9.648  -1.264   6.266  1.00  0.00           N  
ATOM      2  CA  TYR A   1       9.702  -2.735   6.010  1.00  0.00           C  
ATOM      3  C   TYR A   1       8.974  -2.966   4.685  1.00  0.00           C  
ATOM      4  O   TYR A   1       8.063  -2.228   4.345  1.00  0.00           O  
ATOM      5  CB  TYR A   1       9.046  -3.492   7.196  1.00  0.00           C  
ATOM      6  HB1 TYR A   1       8.928  -4.535   6.894  1.00  0.00           H  
ATOM      7  HB2 TYR A   1       9.750  -3.484   8.032  1.00  0.00           H  
ATOM      8  CG  TYR A   1       7.735  -2.885   7.630  1.00  0.00           C  
ATOM      9  CD1 TYR A   1       6.553  -3.096   6.912  1.00  0.00           C  
ATOM     10  HD1 TYR A   1       6.547  -3.766   6.062  1.00  0.00           H  
ATOM     11  CE1 TYR A   1       5.376  -2.461   7.267  1.00  0.00           C  
ATOM     12  HE1 TYR A   1       4.460  -2.632   6.718  1.00  0.00           H  
ATOM     13  CZ  TYR A   1       5.358  -1.593   8.361  1.00  0.00           C  
ATOM     14  CE2 TYR A   1       6.517  -1.387   9.103  1.00  0.00           C  
ATOM     15  HE2 TYR A   1       6.510  -0.723   9.960  1.00  0.00           H  
ATOM     16  CD2 TYR A   1       7.690  -2.034   8.736  1.00  0.00           C  
ATOM     17  HD2 TYR A   1       8.586  -1.862   9.323  1.00  0.00           H  
ATOM     18  OH  TYR A   1       4.180  -0.966   8.635  1.00  0.00           O  
ATOM     19  HH  TYR A   1       4.224  -0.525   9.493  1.00  0.00           H  
ATOM     20  HA  TYR A   1      10.752  -3.014   5.919  1.00  0.00           H  
ATOM     21  H1  TYR A   1      10.290  -0.948   6.996  1.00  0.00           H  
ATOM     22  H2  TYR A   1       9.817  -0.677   5.421  1.00  0.00           H  
ATOM     23  H3  TYR A   1       8.707  -1.008   6.590  1.00  0.00           H  
ATOM     24  N   GLY A   2       9.383  -4.029   3.955  1.00  0.00           N  
ATOM     25  CA  GLY A   2       8.943  -4.127   2.572  1.00  0.00           C  
ATOM     26  C   GLY A   2       9.323  -2.841   1.817  1.00  0.00           C  
ATOM     27  O   GLY A   2      10.294  -2.181   2.160  1.00  0.00           O  
ATOM     28  HA1 GLY A   2       9.442  -4.979   2.110  1.00  0.00           H  
ATOM     29  HA2 GLY A   2       7.867  -4.301   2.533  1.00  0.00           H  
ATOM     30  H   GLY A   2      10.275  -4.443   4.178  1.00  0.00           H  
ATOM     31  N   GLY A   3       8.527  -2.503   0.784  1.00  0.00           N  
ATOM     32  CA  GLY A   3       8.730  -1.263   0.037  1.00  0.00           C  
ATOM     33  C   GLY A   3       8.071  -0.065   0.738  1.00  0.00           C  
ATOM     34  O   GLY A   3       7.118   0.516   0.245  1.00  0.00           O  
ATOM     35  HA1 GLY A   3       9.802  -1.102  -0.081  1.00  0.00           H  
ATOM     36  HA2 GLY A   3       8.269  -1.360  -0.942  1.00  0.00           H  
ATOM     37  H   GLY A   3       7.679  -3.022   0.617  1.00  0.00           H  
ATOM     38  N   PHE A   4       8.602   0.258   1.946  1.00  0.00           N  
ATOM     39  CA  PHE A   4       7.928   1.192   2.825  1.00  0.00           C  
ATOM     40  C   PHE A   4       8.831   1.469   4.019  1.00  0.00           C  
ATOM     41  O   PHE A   4       9.704   0.670   4.375  1.00  0.00           O  
ATOM     42  CB  PHE A   4       6.564   0.604   3.300  1.00  0.00           C  
ATOM     43  CG  PHE A   4       5.783   1.495   4.227  1.00  0.00           C  
ATOM     44  CD2 PHE A   4       5.454   1.060   5.512  1.00  0.00           C  
ATOM     45  CE2 PHE A   4       4.766   1.891   6.395  1.00  0.00           C  
ATOM     46  CZ  PHE A   4       4.407   3.176   6.005  1.00  0.00           C  
ATOM     47  CE1 PHE A   4       4.707   3.611   4.717  1.00  0.00           C  
ATOM     48  CD1 PHE A   4       5.383   2.775   3.834  1.00  0.00           C  
ATOM     49  H   PHE A   4       9.363  -0.292   2.328  1.00  0.00           H  
ATOM     50  HA  PHE A   4       7.744   2.122   2.282  1.00  0.00           H  
ATOM     51  HB1 PHE A   4       6.765  -0.356   3.772  1.00  0.00           H  
ATOM     52  HB2 PHE A   4       5.992   0.419   2.390  1.00  0.00           H  
ATOM     53  HD2 PHE A   4       5.700   0.048   5.814  1.00  0.00           H  
ATOM     54  HE2 PHE A   4       4.495   1.517   7.375  1.00  0.00           H  
ATOM     55  HZ  PHE A   4       3.869   3.822   6.687  1.00  0.00           H  
ATOM     56  HE1 PHE A   4       4.394   4.596   4.392  1.00  0.00           H  
ATOM     57  HD1 PHE A   4       5.577   3.115   2.823  1.00  0.00           H  
ATOM     58  N   LEU A   5       8.588   2.595   4.719  1.00  0.00           N  
ATOM     59  CA  LEU A   5       9.287   2.915   5.965  1.00  0.00           C  
ATOM     60  C   LEU A   5       9.250   1.719   6.918  1.00  0.00           C  
ATOM     61  OXT LEU A   5      10.216   1.293   7.496  1.00  0.00           O  
ATOM     62  HA  LEU A   5      10.342   3.091   5.760  1.00  0.00           H  
ATOM     63  H   LEU A   5       7.842   3.207   4.420  1.00  0.00           H  
ATOM     64  CB  LEU A   5       8.634   4.155   6.598  1.00  0.00           C  
ATOM     65  HB1 LEU A   5       8.789   4.990   5.906  1.00  0.00           H  
ATOM     66  HB2 LEU A   5       7.553   3.987   6.661  1.00  0.00           H  
ATOM     67  CG  LEU A   5       9.157   4.552   7.986  1.00  0.00           C  
ATOM     68  HG  LEU A   5       9.011   3.702   8.663  1.00  0.00           H  
ATOM     69  CD2 LEU A   5       8.325   5.719   8.526  1.00  0.00           C  
ATOM     70 HD21 LEU A   5       8.642   5.985   9.536  1.00  0.00           H  
ATOM     71 HD22 LEU A   5       7.262   5.469   8.561  1.00  0.00           H  
ATOM     72 HD23 LEU A   5       8.446   6.607   7.898  1.00  0.00           H  
ATOM     73  CD1 LEU A   5      10.647   4.911   7.966  1.00  0.00           C  
ATOM     74 HD11 LEU A   5      10.966   5.274   8.945  1.00  0.00           H  
ATOM     75 HD12 LEU A   5      10.843   5.709   7.244  1.00  0.00           H  
ATOM     76 HD13 LEU A   5      11.277   4.057   7.712  1.00  0.00           H  
ATOM     77  O   LEU A   5       8.053   1.118   7.099  1.00  0.00           O  
ATOM     78  H   LEU A   5       7.338   1.499   6.553  1.00  0.00           H  
CONECT    1   22    2   23   21                                       
CONECT    1                                                           
CONECT    2    3   20    1    5                                       
CONECT    2                                                           
CONECT    3   24    4    2                                            
CONECT    4    3                                                      
CONECT    5    2    6    8    7                                       
CONECT    5                                                           
CONECT    6    5                                                      
CONECT    7    5                                                      
CONECT    8    9    5   16                                            
CONECT    9   10   11    8                                            
CONECT   10    9                                                      
CONECT   11   12    9   13                                            
CONECT   12   11                                                      
CONECT   13   11   18   14                                            
CONECT   14   13   16   15                                            
CONECT   15   14                                                      
CONECT   16    8   14   17                                            
CONECT   17   16                                                      
CONECT   18   13   19                                                 
CONECT   19   18                                                      
CONECT   20    2                                                      
CONECT   21    1                                                      
CONECT   22    1                                                      
CONECT   23    1                                                      
CONECT   24   25   30    3                                            
CONECT   25   26   28   29   24                                       
CONECT   25                                                           
CONECT   26   31   27   25                                            
CONECT   27   26                                                      
CONECT   28   25                                                      
CONECT   29   25                                                      
CONECT   30   24                                                      
CONECT   31   32   37   26                                            
CONECT   32   36   35   33   31                                       
CONECT   32                                                           
CONECT   33   32   34   38                                            
CONECT   34   33                                                      
CONECT   35   32                                                      
CONECT   36   32                                                      
CONECT   37   31                                                      
CONECT   38   33   49   39                                            
CONECT   39   38   50   42   40                                       
CONECT   39                                                           
CONECT   40   39   41   58                                            
CONECT   41   40                                                      
CONECT   42   52   39   51   43                                       
CONECT   42                                                           
CONECT   43   42   48   44                                            
CONECT   44   43   53   45                                            
CONECT   45   44   46   54                                            
CONECT   46   47   45   55                                            
CONECT   47   48   56   46                                            
CONECT   48   57   43   47                                            
CONECT   49   38                                                      
CONECT   50   39                                                      
CONECT   51   42                                                      
CONECT   52   42                                                      
CONECT   53   44                                                      
CONECT   54   45                                                      
CONECT   55   46                                                      
CONECT   56   47                                                      
CONECT   57   48                                                      
CONECT   58   40   63   59                                            
CONECT   59   58   62   64   60                                       
CONECT   59                                                           
CONECT   60   59   77   61                                            
CONECT   61   60                                                      
CONECT   62   59                                                      
CONECT   63   58                                                      
CONECT   64   65   59   66   67                                       
CONECT   64                                                           
CONECT   65   64                                                      
CONECT   66   64                                                      
CONECT   67   64   73   69   68                                       
CONECT   67                                                           
CONECT   68   67                                                      
CONECT   69   72   67   71   70                                       
CONECT   69                                                           
CONECT   70   69                                                      
CONECT   71   69                                                      
CONECT   72   69                                                      
CONECT   73   75   76   67   74                                       
CONECT   73                                                           
CONECT   74   73                                                      
CONECT   75   73                                                      
CONECT   76   73                                                      
CONECT   77   78   60                                                 
CONECT   78   77                                                      
MASTER        0    0    0    0    0    0    0    0   78    0   78    0
END

# Atomic coordinates of representative conformation of cluster 9

COMPND    Properties=species:S:1:pos:R:3 #=T CELL=T 15.0=T pbc="F F F" 
AUTHOR    GENERATED BY OPEN BABEL 2.3.2
ATOM      1  N   TYR A   1       2.573   0.437   4.545  1.00  0.00           N  
ATOM      2  CA  TYR A   1       3.768   0.145   5.417  1.00  0.00           C  
ATOM      3  C   TYR A   1       4.440  -1.136   4.850  1.00  0.00           C  
ATOM      4  O   TYR A   1       3.965  -1.975   4.055  1.00  0.00           O  
ATOM      5  CB  TYR A   1       3.389   0.085   6.913  1.00  0.00           C  
ATOM      6  HB1 TYR A   1       2.539   0.723   7.217  1.00  0.00           H  
ATOM      7  HB2 TYR A   1       2.876  -0.916   7.049  1.00  0.00           H  
ATOM      8  CG  TYR A   1       4.597   0.164   7.890  1.00  0.00           C  
ATOM      9  CD1 TYR A   1       5.104  -1.030   8.420  1.00  0.00           C  
ATOM     10  HD1 TYR A   1       4.721  -2.004   8.144  1.00  0.00           H  
ATOM     11  CE1 TYR A   1       6.054  -0.982   9.466  1.00  0.00           C  
ATOM     12  HE1 TYR A   1       6.541  -1.847   9.873  1.00  0.00           H  
ATOM     13  CZ  TYR A   1       6.513   0.271  10.001  1.00  0.00           C  
ATOM     14  CE2 TYR A   1       5.920   1.448   9.525  1.00  0.00           C  
ATOM     15  HE2 TYR A   1       6.149   2.400  10.057  1.00  0.00           H  
ATOM     16  CD2 TYR A   1       4.989   1.395   8.457  1.00  0.00           C  
ATOM     17  HD2 TYR A   1       4.571   2.320   8.050  1.00  0.00           H  
ATOM     18  O   TYR A   1       7.433   0.379  11.007  1.00  0.00           O  
ATOM     19  HH  TYR A   1       7.720   1.356  11.026  1.00  0.00           H  
ATOM     20  HA  TYR A   1       4.527   0.971   5.278  1.00  0.00           H  
ATOM     21  H1  TYR A   1       2.354   1.401   4.582  1.00  0.00           H  
ATOM     22  H2  TYR A   1       2.678   0.016   3.583  1.00  0.00           H  
ATOM     23  H3  TYR A   1       1.728  -0.127   4.792  1.00  0.00           H  
ATOM     24  N   GLY A   2       5.702  -1.318   5.346  1.00  0.00           N  
ATOM     25  CA  GLY A   2       6.655  -2.316   4.965  1.00  0.00           C  
ATOM     26  C   GLY A   2       8.099  -2.108   5.627  1.00  0.00           C  
ATOM     27  O   GLY A   2       8.292  -1.114   6.348  1.00  0.00           O  
ATOM     28  HA1 GLY A   2       6.319  -3.334   5.324  1.00  0.00           H  
ATOM     29  HA2 GLY A   2       6.826  -2.293   3.898  1.00  0.00           H  
ATOM     30  H   GLY A   2       6.087  -0.651   5.991  1.00  0.00           H  
ATOM     31  N   GLY A   3       9.071  -3.079   5.345  1.00  0.00           N  
ATOM     32  CA  GLY A   3      10.385  -3.146   5.987  1.00  0.00           C  
ATOM     33  C   GLY A   3      11.427  -2.305   5.272  1.00  0.00           C  
ATOM     34  O   GLY A   3      12.515  -2.766   4.965  1.00  0.00           O  
ATOM     35  HA1 GLY A   3      10.276  -2.858   7.059  1.00  0.00           H  
ATOM     36  HA2 GLY A   3      10.580  -4.178   5.944  1.00  0.00           H  
ATOM     37  H   GLY A   3       8.817  -3.809   4.641  1.00  0.00           H  
ATOM     38  N   PHE A   4      11.005  -1.067   4.944  1.00  0.00           N  
ATOM     39  CA  PHE A   4      11.581  -0.078   4.008  1.00  0.00           C  
ATOM     40  C   PHE A   4      11.143   1.327   4.484  1.00  0.00           C  
ATOM     41  O   PHE A   4      11.993   2.216   4.640  1.00  0.00           O  
ATOM     42  CB  PHE A   4      11.279  -0.339   2.543  1.00  0.00           C  
ATOM     43  CG  PHE A   4       9.891  -0.893   2.161  1.00  0.00           C  
ATOM     44  CD1 PHE A   4       8.828  -0.056   1.803  1.00  0.00           C  
ATOM     45  CE1 PHE A   4       7.590  -0.645   1.352  1.00  0.00           C  
ATOM     46  CZ  PHE A   4       7.496  -2.059   1.250  1.00  0.00           C  
ATOM     47  CE2 PHE A   4       8.616  -2.901   1.559  1.00  0.00           C  
ATOM     48  CD2 PHE A   4       9.810  -2.277   1.997  1.00  0.00           C  
ATOM     49  H   PHE A   4       9.943  -0.919   5.077  1.00  0.00           H  
ATOM     50  HA  PHE A   4      12.647  -0.063   4.166  1.00  0.00           H  
ATOM     51  HB1 PHE A   4      12.060  -1.033   2.262  1.00  0.00           H  
ATOM     52  HB2 PHE A   4      11.402   0.610   2.012  1.00  0.00           H  
ATOM     53  HD1 PHE A   4       8.890   1.011   1.943  1.00  0.00           H  
ATOM     54  HE1 PHE A   4       6.711  -0.027   1.158  1.00  0.00           H  
ATOM     55  HZ  PHE A   4       6.527  -2.490   0.874  1.00  0.00           H  
ATOM     56  HE2 PHE A   4       8.604  -3.948   1.330  1.00  0.00           H  
ATOM     57  HD2 PHE A   4      10.676  -2.871   2.250  1.00  0.00           H  
ATOM     58  N   LEU A   5       9.788   1.408   4.876  1.00  0.00           N  
ATOM     59  CA  LEU A   5       9.046   2.688   5.124  1.00  0.00           C  
ATOM     60  C   LEU A   5       8.023   2.388   6.225  1.00  0.00           C  
ATOM     61  O   LEU A   5       7.026   1.775   5.995  1.00  0.00           O  
ATOM     62  HA  LEU A   5       9.754   3.448   5.557  1.00  0.00           H  
ATOM     63  H   LEU A   5       9.284   0.523   4.718  1.00  0.00           H  
ATOM     64  CB  LEU A   5       8.367   3.151   3.824  1.00  0.00           C  
ATOM     65  HB1 LEU A   5       8.993   2.999   2.876  1.00  0.00           H  
ATOM     66  HB2 LEU A   5       7.483   2.495   3.580  1.00  0.00           H  
ATOM     67  CG  LEU A   5       8.152   4.734   3.629  1.00  0.00           C  
ATOM     68  HG  LEU A   5       7.483   5.170   4.413  1.00  0.00           H  
ATOM     69  CD1 LEU A   5       7.608   5.110   2.280  1.00  0.00           C  
ATOM     70 HD11 LEU A   5       8.185   4.548   1.537  1.00  0.00           H  
ATOM     71 HD12 LEU A   5       7.659   6.166   1.936  1.00  0.00           H  
ATOM     72 HD13 LEU A   5       6.480   4.952   2.271  1.00  0.00           H  
ATOM     73  CD2 LEU A   5       9.413   5.479   3.762  1.00  0.00           C  
ATOM     74 HD21 LEU A   5      10.105   5.207   2.915  1.00  0.00           H  
ATOM     75 HD22 LEU A   5       9.873   5.466   4.746  1.00  0.00           H  
ATOM     76 HD23 LEU A   5       9.394   6.579   3.546  1.00  0.00           H  
ATOM     77  O   LEU A   5       8.368   2.667   7.496  1.00  0.00           O  
ATOM     78  HXT LEU A   5       9.045   3.349   7.436  1.00  0.00           H  
CONECT    1   22   21   23    2                                       
CONECT    1                                                           
CONECT    2    1    3   20    5                                       
CONECT    2                                                           
CONECT    3    4   24    2                                            
CONECT    4    3                                                      
CONECT    5    2    7    6    8                                       
CONECT    5                                                           
CONECT    6    5                                                      
CONECT    7    5                                                      
CONECT    8    5    9   16                                            
CONECT    9    8   10   11                                            
CONECT   10    9                                                      
CONECT   11    9   12   13                                            
CONECT   12   11                                                      
CONECT   13   11   14   18                                            
CONECT   14   16   13   15                                            
CONECT   15   14                                                      
CONECT   16    8   17   14                                            
CONECT   17   16                                                      
CONECT   18   13   19                                                 
CONECT   19   18                                                      
CONECT   20    2                                                      
CONECT   21    1                                                      
CONECT   22    1                                                      
CONECT   23    1                                                      
CONECT   24    3   25   30                                            
CONECT   25   29   28   24   26                                       
CONECT   25                                                           
CONECT   26   25   31   27                                            
CONECT   27   26                                                      
CONECT   28   25                                                      
CONECT   29   25                                                      
CONECT   30   24                                                      
CONECT   31   37   26   32                                            
CONECT   32   33   31   36   35                                       
CONECT   32                                                           
CONECT   33   38   34   32                                            
CONECT   34   33                                                      
CONECT   35   32                                                      
CONECT   36   32                                                      
CONECT   37   31                                                      
CONECT   38   39   49   33                                            
CONECT   39   42   50   40   38                                       
CONECT   39                                                           
CONECT   40   39   41   58                                            
CONECT   41   40                                                      
CONECT   42   52   43   51   39                                       
CONECT   42                                                           
CONECT   43   44   48   42                                            
CONECT   44   45   53   43                                            
CONECT   45   54   46   44                                            
CONECT   46   55   45   47                                            
CONECT   47   46   56   48                                            
CONECT   48   47   43   57                                            
CONECT   49   38                                                      
CONECT   50   39                                                      
CONECT   51   42                                                      
CONECT   52   42                                                      
CONECT   53   44                                                      
CONECT   54   45                                                      
CONECT   55   46                                                      
CONECT   56   47                                                      
CONECT   57   48                                                      
CONECT   58   40   63   59                                            
CONECT   59   64   58   62   60                                       
CONECT   59                                                           
CONECT   60   59   61   77                                            
CONECT   61   60                                                      
CONECT   62   59                                                      
CONECT   63   58                                                      
CONECT   64   65   66   67   59                                       
CONECT   64                                                           
CONECT   65   64                                                      
CONECT   66   64                                                      
CONECT   67   69   73   64   68                                       
CONECT   67                                                           
CONECT   68   67                                                      
CONECT   69   70   71   72   67                                       
CONECT   69                                                           
CONECT   70   69                                                      
CONECT   71   69                                                      
CONECT   72   69                                                      
CONECT   73   74   76   67   75                                       
CONECT   73                                                           
CONECT   74   73                                                      
CONECT   75   73                                                      
CONECT   76   73                                                      
CONECT   77   60   78                                                 
CONECT   78   77                                                      
MASTER        0    0    0    0    0    0    0    0   78    0   78    0
END

# Initial configuration of REMD simulation

78

       N    -0.08000    0.03000   -0.04000
       C     1.43000    0.07000    0.01000
       C     1.84000    0.10000    1.50000
       O     1.01000    0.28000    2.38000
       C     2.00000    1.28000   -0.78000
       H     1.37000    1.45000   -1.66000
       H     1.93000    2.19000   -0.17000
       C     3.43000    1.06000   -1.26000
       C     4.50000    1.72000   -0.63000
       H     4.32000    2.39000    0.21000
       C     5.82000    1.53000   -1.08000
       H     6.64000    2.04000   -0.58000
       C     6.07000    0.68000   -2.17000
       C     5.01000    0.03000   -2.81000
       H     5.20000   -0.62000   -3.67000
       C     3.69000    0.22000   -2.36000
       H     2.87000   -0.28000   -2.88000
       O     7.36000    0.50000   -2.59000
       H     7.36000   -0.10000   -3.36000
       H     1.80000   -0.86000   -0.43000
       H    -0.44000    0.26000    0.90000
       H    -0.45000    0.73000   -0.70000
       H    -0.42000   -0.91000   -0.29000
       N     3.17000   -0.10000    1.79000
       C     3.68000   -0.05000    3.16000
       C     5.20000   -0.11000    3.14000
       O     5.85000   -0.30000    2.13000
       H     3.37000    0.89000    3.65000
       H     3.29000   -0.89000    3.74000
       H     3.84000   -0.25000    1.04000
       N     5.79000    0.06000    4.38000
       C     7.24000    0.02000    4.57000
       C     7.55000    0.10000    6.06000
       O     6.73000    0.43000    6.90000
       H     7.64000   -0.92000    4.16000
       H     7.71000    0.87000    4.06000
       H     5.20000    0.22000    5.19000
       N     8.85000   -0.25000    6.37000
       C     9.38000   -0.23000    7.74000
       C    10.91000   -0.26000    7.65000
       O    11.50000   -0.65000    6.65000
       C     8.84000   -1.43000    8.56000
       C     8.80000   -1.14000   10.05000
       C     9.75000   -1.72000   10.92000
       C     9.70000   -1.45000   12.29000
       C     8.71000   -0.60000   12.81000
       C     7.76000   -0.02000   11.95000
       C     7.81000   -0.29000   10.57000
       H     9.48000   -0.50000    5.62000
       H     9.07000    0.72000    8.21000
       H     9.45000   -2.32000    8.34000
       H     7.82000   -1.68000    8.23000
       H    10.51000   -2.38000   10.52000
       H    10.43000   -1.90000   12.96000
       H     8.68000   -0.39000   13.87000
       H     6.99000    0.64000   12.35000
       H     7.07000    0.16000    9.91000
       N    11.58000    0.16000    8.78000
       C    13.05000    0.19000    8.87000
       C    13.42000    0.16000   10.35000
       O    12.84000    0.81000   11.20000
       H    13.42000   -0.72000    8.39000
       H    11.04000    0.48000    9.58000
       C    13.58000    1.45000    8.14000
       H    13.03000    1.56000    7.19000
       H    13.32000    2.35000    8.72000
       C    15.09000    1.48000    7.77000
       H    15.21000    2.30000    7.05000
       C    15.57000    0.19000    7.07000
       H    16.57000    0.33000    6.65000
       H    14.90000   -0.08000    6.24000
       H    15.61000   -0.66000    7.76000
       C    16.00000    1.83000    8.97000
       H    17.02000    2.02000    8.62000
       H    16.04000    1.02000    9.70000
       H    15.64000    2.73000    9.48000
       O    14.38000   -0.74000   10.68000
       H    14.71000   -1.13000    9.85000

# Final configuration of REMD simulation

78

       N     5.91094   -2.44566    9.22789
       C     5.53070   -1.65082    7.96421
       C     5.50599   -0.16482    8.34144
       O     4.98281    0.22584    9.39465
       C     4.15856   -2.09952    7.36396
       H     4.14030   -3.13752    7.21425
       H     3.43303   -1.90349    8.15454
       C     3.76725   -1.33574    6.11845
       C     4.01792   -1.88284    4.84412
       H     4.47460   -2.80744    4.67303
       C     3.77261   -1.13657    3.65094
       H     4.13590   -1.51645    2.67002
       C     3.38497    0.19049    3.76776
       C     2.98153    0.67395    5.03395
       H     2.57030    1.68905    5.16873
       C     3.17006   -0.08162    6.23651
       H     2.95018    0.40431    7.20456
       O     3.44556    0.99461    2.67619
       H     3.80772    0.41669    1.98724
       H     6.28686   -1.73775    7.29441
       H     6.34080   -3.30625    8.99882
       H     6.59424   -1.92711    9.77050
       H     5.08251   -2.47219    9.83283
       N     6.27284    0.63720    7.57794
       C     6.30622    2.07305    7.80796
       C     6.91509    2.85108    6.65384
       O     8.09845    3.16463    6.63332
       H     5.25991    2.40899    7.98560
       H     6.91487    2.24052    8.75690
       H     6.75472    0.32343    6.73743
       N     6.08215    3.00224    5.59227
       C     6.51339    2.85896    4.24129
       C     6.90681    1.41574    4.03422
       O     6.45139    0.50985    4.66958
       H     5.74170    3.07183    3.46178
       H     7.36262    3.53676    4.06759
       H     5.09549    2.84172    5.84902
       N     7.80413    1.17695    3.01420
       C     8.35170   -0.14814    2.73135
       C     8.99441   -1.03890    3.88257
       O     9.34859   -2.19178    3.67753
       C     9.31793   -0.12661    1.55787
       C    10.67973    0.44339    1.85598
       C    10.86557    1.76735    2.10341
       C    12.16822    2.30263    2.24412
       C    13.23534    1.40948    2.23260
       C    13.04815    0.02968    2.10202
       C    11.76940   -0.45727    1.82957
       H     8.25245    2.02436    2.62737
       H     7.45257   -0.67362    2.35855
       H     8.88017    0.57557    0.85776
       H     9.32581   -1.10873    1.13709
       H    10.13909    2.44401    2.11826
       H    12.33744    3.38660    2.46080
       H    14.26123    1.85305    2.34768
       H    13.94338   -0.64918    2.03299
       H    11.51106   -1.48344    1.66268
       N     9.24424   -0.32847    5.04143
       C    10.11753   -0.92059    6.08984
       C     9.18579   -1.34013    7.20297
       O     8.93460   -0.69237    8.18016
       H    10.58974   -1.92234    5.71934
       H     9.07723    0.62667    5.00853
       C    11.25193   -0.07617    6.60214
       H    10.86976    0.90280    6.84718
       H    11.74647   -0.37803    7.55571
       C    12.41817    0.19898    5.64430
       H    11.92072    0.38743    4.63920
       C    13.39482   -1.03698    5.56439
       H    12.85000   -1.76690    4.98063
       H    13.52178   -1.45750    6.56454
       H    14.32207   -0.81297    5.03968
       C    13.23860    1.39456    6.01912
       H    14.06616    1.43918    5.40630
       H    13.64760    1.27634    6.97874
       H    12.66952    2.31352    5.87411
       O     8.68684   -2.62326    7.09745
       H     9.06235   -3.00354    6.32848
